# Supplementary material for: RNA sequencing and functional analysis implicate the regulatory role of long non-coding RNAs in tomato fruit ripening
Source: J Exp Bot. 2015 May 6;66(15):4483–95. doi: 10.1093/jxb/erv203 (PMC4507755; doi:10.1093/jxb/erv203)
Supplement: Supplementary Data [file supp_erv203_jexbot147322_file002.xlsx]

## Sheet: total
id	chr:star..end	strand	type
lncRNA1	SL2.50ch00:552207..552670	+	intergenic
lncRNA2	SL2.50ch00:551649..551955	+	intergenic
lncRNA3	SL2.50ch00:1143574..1144673	-	intergenic
lncRNA4	SL2.50ch00:1136687..1137469	-	intergenic
lncRNA5	SL2.50ch00:1211778..1213118	-	intergenic
lncRNA6	SL2.50ch00:1145313..1146028	-	intergenic
lncRNA7	SL2.50ch00:1232358..1232906	-	intergenic
lncRNA8	SL2.50ch00:1231274..1231640	-	intergenic
lncRNA9	SL2.50ch00:1235201..1236030	-	intergenic
lncRNA10	SL2.50ch00:1233103..1234627	-	intergenic
lncRNA11	SL2.50ch00:1238797..1239144	-	intergenic
lncRNA12	SL2.50ch00:1236306..1238545	-	intergenic
lncRNA13	SL2.50ch00:1240988..1242974	-	intergenic
lncRNA14	SL2.50ch00:1239301..1239984	-	intergenic
lncRNA15	SL2.50ch00:1243138..1243625	-	intergenic
lncRNA16	SL2.50ch00:1678307..1682594	-	intergenic
lncRNA17	SL2.50ch00:1244090..1244585	-	intergenic
lncRNA18	SL2.50ch00:2392149..2392360	+	intergenic
lncRNA19	SL2.50ch00:4263000..4266843	+	intergenic
lncRNA20	SL2.50ch00:6189230..6189767	-	intergenic
lncRNA21	SL2.50ch00:6386760..6405502	-	intergenic
lncRNA22	SL2.50ch00:6549384..6549976	-	intergenic
lncRNA23	SL2.50ch00:6573900..6588068	-	intergenic
lncRNA24	SL2.50ch00:7210010..7211335	-	overlap
lncRNA25	SL2.50ch00:7579645..7579846	-	intergenic
lncRNA26	SL2.50ch00:8827435..8827687	+	intergenic
lncRNA27	SL2.50ch00:8813577..8813824	+	intergenic
lncRNA28	SL2.50ch00:8815161..8815898	+	intergenic
lncRNA29	SL2.50ch00:8840812..8841887	-	intergenic
lncRNA30	SL2.50ch00:8818415..8818656	+	intergenic
lncRNA31	SL2.50ch00:10354249..10354967	+	intergenic
lncRNA32	SL2.50ch00:10664303..10664767	-	antisense
lncRNA33	SL2.50ch00:10667146..10669569	+	intergenic
lncRNA34	SL2.50ch00:10667648..10669565	-	intergenic
lncRNA35	SL2.50ch00:10665463..10666123	+	intergenic
lncRNA36	SL2.50ch00:10881871..10883860	+	intergenic
lncRNA37	SL2.50ch00:10864964..10865259	+	intergenic
lncRNA38	SL2.50ch00:11076520..11077405	+	intergenic
lncRNA39	SL2.50ch00:11780810..11781956	-	intergenic
lncRNA40	SL2.50ch00:11777401..11778405	-	intergenic
lncRNA41	SL2.50ch00:11773827..11774790	+	intergenic
lncRNA42	SL2.50ch00:11974673..11976245	+	intergenic
lncRNA43	SL2.50ch00:12337064..12337894	+	intergenic
lncRNA44	SL2.50ch00:12274489..12275886	+	intergenic
lncRNA45	SL2.50ch00:12273429..12274156	-	intergenic
lncRNA46	SL2.50ch00:12599545..12600836	+	intergenic
lncRNA47	SL2.50ch00:12632909..12634368	-	intergenic
lncRNA48	SL2.50ch00:12634539..12635273	-	intergenic
lncRNA49	SL2.50ch00:12796232..12796462	+	intergenic
lncRNA50	SL2.50ch00:12778559..12778913	-	intergenic
lncRNA51	SL2.50ch00:12957453..12958722	-	intergenic
lncRNA52	SL2.50ch00:13369849..13370776	+	intergenic
lncRNA53	SL2.50ch00:13375066..13375714	-	intergenic
lncRNA54	SL2.50ch00:13379443..13380163	+	intergenic
lncRNA55	SL2.50ch00:13535820..13536545	-	intergenic
lncRNA56	SL2.50ch00:13637469..13637839	-	intergenic
lncRNA57	SL2.50ch00:13812050..13812610	+	intergenic
lncRNA58	SL2.50ch00:13649004..13650354	-	antisense
lncRNA59	SL2.50ch00:13945148..13947001	-	intergenic
lncRNA60	SL2.50ch00:14013660..14013954	+	intergenic
lncRNA61	SL2.50ch00:14084244..14085833	+	intergenic
lncRNA62	SL2.50ch00:14092115..14092757	+	intergenic
lncRNA63	SL2.50ch00:14085966..14086419	+	intergenic
lncRNA64	SL2.50ch00:14231013..14231686	-	intergenic
lncRNA65	SL2.50ch00:14784185..14785509	-	intragenic
lncRNA66	SL2.50ch00:14877152..14877687	-	intergenic
lncRNA67	SL2.50ch00:14877917..14878870	-	intergenic
lncRNA68	SL2.50ch00:14879569..14880208	-	intergenic
lncRNA69	SL2.50ch00:14546067..14550263	-	intergenic
lncRNA70	SL2.50ch00:14880276..14880856	-	intergenic
lncRNA71	SL2.50ch03:62022040..62022370	-	intergenic
lncRNA72	SL2.50ch00:15683090..15683351	+	intergenic
lncRNA73	SL2.50ch00:15481307..15482407	-	intergenic
lncRNA74	SL2.50ch00:15925947..15927228	-	intergenic
lncRNA75	SL2.50ch00:16014858..16015664	+	intergenic
lncRNA76	SL2.50ch00:16180679..16184122	+	intergenic
lncRNA77	SL2.50ch00:16395284..16397920	-	intergenic
lncRNA78	SL2.50ch00:16444625..16445903	+	intergenic
lncRNA79	SL2.50ch00:16444227..16444472	+	intergenic
lncRNA80	SL2.50ch00:16548887..16549488	+	intergenic
lncRNA81	SL2.50ch00:16398133..16400064	-	intragenic
lncRNA82	SL2.50ch00:16796884..16798936	+	intergenic
lncRNA83	SL2.50ch00:16911595..16913048	-	intergenic
lncRNA84	SL2.50ch00:16973584..16974771	+	intergenic
lncRNA85	SL2.50ch00:16974923..16975381	+	intergenic
lncRNA86	SL2.50ch00:16975434..16975922	+	intergenic
lncRNA87	SL2.50ch00:17005231..17007265	-	intergenic
lncRNA88	SL2.50ch00:17007368..17008186	-	intergenic
lncRNA89	SL2.50ch00:17522747..17525538	-	intergenic
lncRNA90	SL2.50ch00:18352494..18355205	+	intergenic
lncRNA91	SL2.50ch00:18468883..18469671	-	intergenic
lncRNA92	SL2.50ch00:18451114..18451574	-	intergenic
lncRNA93	SL2.50ch00:19257173..19258769	+	intergenic
lncRNA94	SL2.50ch00:19306391..19306650	-	intergenic
lncRNA95	SL2.50ch00:19335702..19336158	+	intergenic
lncRNA96	SL2.50ch00:19489839..19491040	-	intergenic
lncRNA97	SL2.50ch00:19625481..19625741	-	intergenic
lncRNA98	SL2.50ch00:19899627..19901125	+	intergenic
lncRNA99	SL2.50ch00:20042752..20043634	+	intergenic
lncRNA100	SL2.50ch00:19964907..19965311	+	intergenic
lncRNA101	SL2.50ch00:19916034..19918370	-	intergenic
lncRNA102	SL2.50ch00:20414592..20416714	+	intergenic
lncRNA103	SL2.50ch00:20612084..20612287	+	intergenic
lncRNA104	SL2.50ch00:20539318..20539989	+	intergenic
lncRNA105	SL2.50ch00:20538288..20539255	+	intergenic
lncRNA106	SL2.50ch00:20611367..20612012	-	intergenic
lncRNA107	SL2.50ch00:20854972..20855307	-	intergenic
lncRNA108	SL2.50ch02:7819423..7819805	-	intergenic
lncRNA109	SL2.50ch00:21146126..21148190	-	intergenic
lncRNA110	SL2.50ch00:21535217..21536321	+	intergenic
lncRNA111	SL2.50ch00:21592572..21594157	+	intergenic
lncRNA112	SL2.50ch00:21687136..21687598	+	intergenic
lncRNA113	SL2.50ch00:21692113..21694133	-	intergenic
lncRNA114	SL2.50ch01:145153..145836	+	intergenic
lncRNA115	SL2.50ch01:148298..148803	+	intergenic
lncRNA116	SL2.50ch01:145910..148191	+	intergenic
lncRNA117	SL2.50ch01:143800..144896	+	intragenic
lncRNA118	SL2.50ch01:292656..293473	-	intergenic
lncRNA119	SL2.50ch01:416854..417271	+	intragenic
lncRNA120	SL2.50ch01:493944..494469	-	overlap
lncRNA121	SL2.50ch01:874094..874806	-	intragenic
lncRNA122	SL2.50ch01:1030375..1030860	+	intragenic
lncRNA123	SL2.50ch01:1458111..1458517	+	intergenic
lncRNA124	SL2.50ch01:1493596..1494413	+	intergenic
lncRNA125	SL2.50ch01:1607542..1607838	-	intergenic
lncRNA126	SL2.50ch01:1842934..1843229	-	intergenic
lncRNA127	SL2.50ch01:1842819..1843198	+	intergenic
lncRNA128	SL2.50ch01:1900618..1900914	+	intergenic
lncRNA129	SL2.50ch01:2197037..2197489	+	antisense
lncRNA130	SL2.50ch01:2541820..2542088	-	intergenic
lncRNA131	SL2.50ch01:2721152..2722893	-	overlap
lncRNA132	SL2.50ch01:2959547..2959992	-	intergenic
lncRNA133	SL2.50ch01:2985836..2987090	-	intergenic
lncRNA134	SL2.50ch01:3118551..3119128	+	intergenic
lncRNA135	SL2.50ch01:3987255..3987872	-	antisense
lncRNA136	SL2.50ch01:4217557..4218279	+	intergenic
lncRNA137	SL2.50ch01:4365348..4365699	+	intergenic
lncRNA138	SL2.50ch01:4402423..4402863	+	intergenic
lncRNA139	SL2.50ch01:4497024..4498079	+	intergenic
lncRNA140	SL2.50ch01:4661930..4662237	-	intragenic
lncRNA141	SL2.50ch01:4952128..4952959	-	intergenic
lncRNA142	SL2.50ch01:5003236..5003826	-	antisense
lncRNA143	SL2.50ch01:5061880..5062599	-	antisense
lncRNA144	SL2.50ch01:5184073..5184866	-	intergenic
lncRNA145	SL2.50ch01:5249043..5249918	-	intergenic
lncRNA146	SL2.50ch01:5377477..5378076	+	intergenic
lncRNA147	SL2.50ch01:5719368..5719935	-	intergenic
lncRNA148	SL2.50ch01:5837358..5837783	-	intergenic
lncRNA149	SL2.50ch01:5856438..5856639	-	intergenic
lncRNA150	SL2.50ch01:6325536..6326146	+	intergenic
lncRNA151	SL2.50ch01:6484232..6487057	-	intergenic
lncRNA152	SL2.50ch01:6545990..6551017	+	intergenic
lncRNA153	SL2.50ch01:6845271..6846018	+	intergenic
lncRNA154	SL2.50ch01:6846093..6846853	+	intergenic
lncRNA155	SL2.50ch01:6844560..6845209	+	intergenic
lncRNA156	SL2.50ch01:6839722..6844393	+	overlap
lncRNA157	SL2.50ch01:7579064..7580119	+	intergenic
lncRNA158	SL2.50ch01:6866921..6882795	+	overlap
lncRNA159	SL2.50ch01:7575252..7575792	-	intragenic
lncRNA160	SL2.50ch01:8132148..8132755	-	intergenic
lncRNA161	SL2.50ch01:8145437..8146451	-	intragenic
lncRNA162	SL2.50ch01:9040244..9042265	-	intergenic
lncRNA163	SL2.50ch01:9031895..9032479	-	intergenic
lncRNA164	SL2.50ch01:9280022..9281194	+	overlap
lncRNA165	SL2.50ch01:10289621..10290244	+	intergenic
lncRNA166	SL2.50ch01:12622987..12623303	-	intergenic
lncRNA167	SL2.50ch01:11952264..11955158	+	intragenic
lncRNA168	SL2.50ch01:13945550..13945937	+	intergenic
lncRNA169	SL2.50ch01:13955620..13956290	-	intergenic
lncRNA170	SL2.50ch01:14216889..14223531	-	intergenic
lncRNA171	SL2.50ch01:14956847..14957355	+	intergenic
lncRNA172	SL2.50ch01:14419076..14420961	-	intergenic
lncRNA173	SL2.50ch01:14955590..14956751	+	intergenic
lncRNA174	SL2.50ch01:14787314..14829924	+	overlap
lncRNA175	SL2.50ch01:14792431..14792789	+	intergenic
lncRNA176	SL2.50ch01:14793994..14794304	+	intergenic
lncRNA177	SL2.50ch01:14794866..14795153	+	intergenic
lncRNA178	SL2.50ch01:16809923..16810783	-	intergenic
lncRNA179	SL2.50ch01:18036334..18036696	+	intergenic
lncRNA180	SL2.50ch01:20146205..20146478	+	intergenic
lncRNA181	SL2.50ch01:19489809..19726006	-	overlap
lncRNA182	SL2.50ch01:20003112..20004322	-	intergenic
lncRNA183	SL2.50ch01:20505522..20506411	+	intergenic
lncRNA184	SL2.50ch01:21923888..21924232	+	intergenic
lncRNA185	SL2.50ch01:20507365..20507847	+	intergenic
lncRNA186	SL2.50ch01:23875581..23875876	-	intergenic
lncRNA187	SL2.50ch01:23876208..23876591	-	antisense
lncRNA188	SL2.50ch01:24320654..24322771	+	overlap
lncRNA189	SL2.50ch01:24331882..24332606	-	intergenic
lncRNA190	SL2.50ch01:25456495..25457211	+	intergenic
lncRNA191	SL2.50ch01:25841667..25843854	+	intergenic
lncRNA192	SL2.50ch01:26308963..26309290	-	intergenic
lncRNA193	SL2.50ch01:27884708..27884916	+	intergenic
lncRNA194	SL2.50ch01:26758653..26758951	-	intragenic
lncRNA195	SL2.50ch01:29292924..29294074	-	intergenic
lncRNA196	SL2.50ch01:29354648..29355992	+	intergenic
lncRNA197	SL2.50ch01:27957817..27958778	+	intragenic
lncRNA198	SL2.50ch01:31046459..31047168	+	intergenic
lncRNA199	SL2.50ch01:31055251..31055792	+	intergenic
lncRNA200	SL2.50ch01:31058480..31059084	+	intergenic
lncRNA201	SL2.50ch01:31059381..31062167	+	intergenic
lncRNA202	SL2.50ch01:31056045..31057621	+	intergenic
lncRNA203	SL2.50ch01:32673815..32674299	-	intergenic
lncRNA204	SL2.50ch01:31159354..31159605	+	intergenic
lncRNA205	SL2.50ch01:32678993..32679548	-	intergenic
lncRNA206	SL2.50ch01:32674716..32676402	-	intergenic
lncRNA207	SL2.50ch01:36714346..36716244	+	intergenic
lncRNA208	SL2.50ch01:41238083..41238313	-	intergenic
lncRNA209	SL2.50ch01:42524813..42525399	-	intergenic
lncRNA210	SL2.50ch01:42525794..42530595	+	overlap
lncRNA211	SL2.50ch01:43337167..43338151	-	intergenic
lncRNA212	SL2.50ch01:44327545..44328393	-	intergenic
lncRNA213	SL2.50ch01:46383910..46385271	+	intergenic
lncRNA214	SL2.50ch01:46642033..46644153	-	intergenic
lncRNA215	SL2.50ch01:47368656..47369509	-	intergenic
lncRNA216	SL2.50ch01:46737333..46737625	-	intergenic
lncRNA217	SL2.50ch01:47362260..47363094	-	intergenic
lncRNA218	SL2.50ch01:47507359..47509314	-	intergenic
lncRNA219	SL2.50ch01:47155143..47155713	-	intergenic
lncRNA220	SL2.50ch01:53351273..53357226	+	intergenic
lncRNA221	SL2.50ch01:53636641..53637992	-	intergenic
lncRNA222	SL2.50ch01:53638761..53639312	-	intergenic
lncRNA223	SL2.50ch01:53641820..53642315	-	intergenic
lncRNA224	SL2.50ch01:53642773..53643402	-	intergenic
lncRNA225	SL2.50ch01:53648516..53648843	-	intergenic
lncRNA226	SL2.50ch01:55803317..55804377	+	intergenic
lncRNA227	SL2.50ch01:56249283..56249542	+	intergenic
lncRNA228	SL2.50ch01:55579830..55580120	-	intergenic
lncRNA229	SL2.50ch01:55354825..55356963	+	intergenic
lncRNA230	SL2.50ch01:57183377..57183705	+	intergenic
lncRNA231	SL2.50ch01:57577487..57578510	+	intergenic
lncRNA232	SL2.50ch01:56472170..56478446	+	intergenic
lncRNA233	SL2.50ch01:57682274..57684096	+	intergenic
lncRNA234	SL2.50ch01:57862019..57865263	-	intergenic
lncRNA235	SL2.50ch01:59744132..59744778	-	intergenic
lncRNA236	SL2.50ch01:59356773..59359088	-	intergenic
lncRNA237	SL2.50ch01:60474262..60476769	+	intergenic
lncRNA238	SL2.50ch01:60877122..60877867	-	intergenic
lncRNA239	SL2.50ch01:60899848..60900172	-	intergenic
lncRNA240	SL2.50ch01:60510007..60519512	-	intergenic
lncRNA241	SL2.50ch01:61608071..61608699	-	intergenic
lncRNA242	SL2.50ch01:61416309..61419751	+	intergenic
lncRNA243	SL2.50ch01:61034015..61037679	+	intergenic
lncRNA244	SL2.50ch01:63140787..63141608	+	intergenic
lncRNA245	SL2.50ch01:63123228..63123878	-	intergenic
lncRNA246	SL2.50ch10:63547032..63547681	+	intergenic
lncRNA247	SL2.50ch01:63501942..63504546	+	intergenic
lncRNA248	SL2.50ch01:63508609..63509241	-	intergenic
lncRNA249	SL2.50ch01:63506553..63507166	-	intergenic
lncRNA250	SL2.50ch01:63509425..63510234	-	intergenic
lncRNA251	SL2.50ch01:63042915..63061771	+	intergenic
lncRNA252	SL2.50ch01:64046543..64048055	-	intergenic
lncRNA253	SL2.50ch01:63463713..63470954	+	intergenic
lncRNA254	SL2.50ch01:63465245..63465534	+	intergenic
lncRNA255	SL2.50ch01:63469832..63470263	+	intergenic
lncRNA256	SL2.50ch01:64093502..64095518	-	intergenic
lncRNA257	SL2.50ch01:64094691..64096697	+	intergenic
lncRNA258	SL2.50ch01:64640188..64640424	+	intergenic
lncRNA259	SL2.50ch01:65439724..65440218	+	intergenic
lncRNA260	SL2.50ch01:65539956..65540502	-	intergenic
lncRNA261	SL2.50ch01:65702216..65704371	+	intergenic
lncRNA262	SL2.50ch01:65540939..65544447	-	intergenic
lncRNA263	SL2.50ch01:65651961..65652267	-	intergenic
lncRNA264	SL2.50ch01:66286789..66287661	-	intergenic
lncRNA265	SL2.50ch01:66288465..66289094	-	intergenic
lncRNA266	SL2.50ch01:66698818..66699322	-	intergenic
lncRNA267	SL2.50ch01:66700475..66701006	-	intergenic
lncRNA268	SL2.50ch01:67142543..67144023	-	intergenic
lncRNA269	SL2.50ch01:68396253..68397173	-	intergenic
lncRNA270	SL2.50ch01:67525869..67549244	+	overlap
lncRNA271	SL2.50ch01:67526870..67530985	+	intergenic
lncRNA272	SL2.50ch01:67531115..67533845	+	intergenic
lncRNA273	SL2.50ch01:67534227..67534926	+	intergenic
lncRNA274	SL2.50ch01:67535159..67537789	+	intergenic
lncRNA275	SL2.50ch01:70601302..70601794	-	intergenic
lncRNA276	SL2.50ch01:71918063..71918473	-	intragenic
lncRNA277	SL2.50ch01:72008281..72009003	+	intergenic
lncRNA278	SL2.50ch01:72340208..72344102	+	intergenic
lncRNA279	SL2.50ch01:72357837..72358456	+	intergenic
lncRNA280	SL2.50ch01:72354045..72355407	-	intergenic
lncRNA281	SL2.50ch01:73390103..73390606	-	overlap
lncRNA282	SL2.50ch01:74143733..74144070	+	intergenic
lncRNA283	SL2.50ch01:74146127..74146861	+	intergenic
lncRNA284	SL2.50ch01:74147333..74148054	+	intergenic
lncRNA285	SL2.50ch01:74367860..74368263	-	intergenic
lncRNA286	SL2.50ch01:74494429..74494831	+	intergenic
lncRNA287	SL2.50ch01:74615183..74616374	-	intergenic
lncRNA288	SL2.50ch01:74613048..74613644	-	intergenic
lncRNA289	SL2.50ch01:74366889..74367785	+	intergenic
lncRNA290	SL2.50ch01:74857863..74858744	+	intergenic
lncRNA291	SL2.50ch01:74976499..74976999	-	intergenic
lncRNA292	SL2.50ch01:75252124..75253857	+	intragenic
lncRNA293	SL2.50ch01:75361142..75362568	+	intergenic
lncRNA294	SL2.50ch01:75312881..75317936	-	intergenic
lncRNA295	SL2.50ch01:75438072..75438876	-	intergenic
lncRNA296	SL2.50ch01:75438178..75439002	+	intergenic
lncRNA297	SL2.50ch01:75705903..75706582	+	intergenic
lncRNA298	SL2.50ch01:75660350..75660643	+	intergenic
lncRNA299	SL2.50ch01:76270683..76271197	-	intergenic
lncRNA300	SL2.50ch01:76379803..76380666	+	intragenic
lncRNA301	SL2.50ch01:76452880..76454131	+	intergenic
lncRNA302	SL2.50ch01:76560120..76560614	+	intergenic
lncRNA303	SL2.50ch01:76450062..76450489	+	intergenic
lncRNA304	SL2.50ch01:76557294..76557979	+	intragenic
lncRNA305	SL2.50ch01:76557327..76558110	-	intragenic
lncRNA306	SL2.50ch01:76579897..76582197	+	intergenic
lncRNA307	SL2.50ch01:76910707..76911499	-	overlap
lncRNA308	SL2.50ch01:76906820..76909826	-	overlap
lncRNA309	SL2.50ch01:76911603..76912548	-	intergenic
lncRNA310	SL2.50ch01:76927052..76929323	-	intergenic
lncRNA311	SL2.50ch01:77074788..77076135	-	intergenic
lncRNA312	SL2.50ch01:77176458..77176968	-	intergenic
lncRNA313	SL2.50ch01:77179917..77180154	+	intragenic
lncRNA314	SL2.50ch01:77771925..77778719	-	intergenic
lncRNA315	SL2.50ch01:78370918..78373043	+	intergenic
lncRNA316	SL2.50ch01:78501579..78501945	-	intergenic
lncRNA317	SL2.50ch01:78711701..78712161	-	intragenic
lncRNA318	SL2.50ch01:78991080..78991736	-	intergenic
lncRNA319	SL2.50ch01:79144860..79145137	+	intergenic
lncRNA320	SL2.50ch01:79422011..79422427	-	intragenic
lncRNA321	SL2.50ch01:80014158..80014640	+	intergenic
lncRNA322	SL2.50ch01:80347566..80347896	-	intergenic
lncRNA323	SL2.50ch01:80479667..80482139	+	overlap
lncRNA324	SL2.50ch01:80519581..80521153	-	intragenic
lncRNA325	SL2.50ch01:81118067..81118304	+	intergenic
lncRNA326	SL2.50ch01:81305040..81305744	-	intergenic
lncRNA327	SL2.50ch01:81632887..81633499	-	intergenic
lncRNA328	SL2.50ch01:81734569..81735269	+	intergenic
lncRNA329	SL2.50ch01:81843585..81844236	+	intergenic
lncRNA330	SL2.50ch01:81844969..81845782	+	intergenic
lncRNA331	SL2.50ch01:81845874..81846711	+	intergenic
lncRNA332	SL2.50ch01:81880633..81881272	+	intergenic
lncRNA333	SL2.50ch01:81882206..81883091	-	intergenic
lncRNA334	SL2.50ch01:81882279..81882777	+	intergenic
lncRNA335	SL2.50ch01:81929037..81931114	-	intergenic
lncRNA336	SL2.50ch01:82338474..82338704	-	intergenic
lncRNA337	SL2.50ch01:82388551..82389156	-	intergenic
lncRNA338	SL2.50ch01:82389290..82390238	-	intergenic
lncRNA339	SL2.50ch01:82718222..82718865	-	intergenic
lncRNA340	SL2.50ch01:82714652..82716197	-	intergenic
lncRNA341	SL2.50ch01:83120873..83121849	-	intragenic
lncRNA342	SL2.50ch01:83733183..83738010	+	overlap
lncRNA343	SL2.50ch01:83793549..83797497	-	intergenic
lncRNA344	SL2.50ch01:84170113..84170705	+	intergenic
lncRNA345	SL2.50ch01:84180152..84180915	+	intragenic
lncRNA346	SL2.50ch01:84253501..84254057	-	intergenic
lncRNA347	SL2.50ch01:84586555..84586792	+	intergenic
lncRNA348	SL2.50ch01:86023420..86023873	-	intergenic
lncRNA349	SL2.50ch01:86024013..86025400	-	intergenic
lncRNA350	SL2.50ch01:86024382..86025220	+	intragenic
lncRNA351	SL2.50ch01:86251935..86252255	-	intergenic
lncRNA352	SL2.50ch01:86322292..86323519	-	overlap
lncRNA353	SL2.50ch01:86324668..86325434	-	intergenic
lncRNA354	SL2.50ch01:86417669..86418086	-	intergenic
lncRNA355	SL2.50ch01:86469411..86471239	+	intergenic
lncRNA356	SL2.50ch01:86472237..86474342	+	intergenic
lncRNA357	SL2.50ch01:86816016..86818290	-	overlap
lncRNA358	SL2.50ch01:86905752..86908159	+	overlap
lncRNA359	SL2.50ch01:87070725..87071020	+	intergenic
lncRNA360	SL2.50ch01:87053827..87054717	+	intergenic
lncRNA361	SL2.50ch01:87137322..87137825	-	intragenic
lncRNA362	SL2.50ch01:87336620..87337006	-	intragenic
lncRNA363	SL2.50ch01:87932436..87932859	+	intergenic
lncRNA364	SL2.50ch01:87965275..87965679	+	intragenic
lncRNA365	SL2.50ch01:88120071..88120924	+	intergenic
lncRNA366	SL2.50ch01:88102276..88105924	-	intergenic
lncRNA367	SL2.50ch01:88159125..88159775	-	intergenic
lncRNA368	SL2.50ch01:88104788..88105065	+	intergenic
lncRNA369	SL2.50ch01:88175307..88176218	-	intergenic
lncRNA370	SL2.50ch01:88176889..88177597	-	intergenic
lncRNA371	SL2.50ch01:88259749..88260767	+	intergenic
lncRNA372	SL2.50ch01:88146635..88146926	+	intergenic
lncRNA373	SL2.50ch01:88320777..88321337	-	intergenic
lncRNA374	SL2.50ch01:88528812..88530005	+	intergenic
lncRNA375	SL2.50ch01:88654989..88657507	+	intergenic
lncRNA376	SL2.50ch01:88680233..88680666	-	intergenic
lncRNA377	SL2.50ch01:88658252..88658994	+	intergenic
lncRNA378	SL2.50ch01:88842925..88843226	-	intergenic
lncRNA379	SL2.50ch01:88860605..88860972	-	intergenic
lncRNA380	SL2.50ch01:89019663..89019932	-	intergenic
lncRNA381	SL2.50ch01:89189482..89190153	+	intergenic
lncRNA382	SL2.50ch01:89299399..89299791	+	intragenic
lncRNA383	SL2.50ch01:89224156..89229125	-	intragenic
lncRNA384	SL2.50ch01:89385710..89386125	-	intragenic
lncRNA385	SL2.50ch01:89386334..89386814	-	intragenic
lncRNA386	SL2.50ch01:89389121..89390000	+	intergenic
lncRNA387	SL2.50ch01:89379050..89379738	+	intergenic
lncRNA388	SL2.50ch01:89664321..89664913	+	intergenic
lncRNA389	SL2.50ch01:89739382..89740394	-	intergenic
lncRNA390	SL2.50ch01:89687182..89687865	+	intergenic
lncRNA391	SL2.50ch01:89740471..89740944	+	intergenic
lncRNA392	SL2.50ch01:89725216..89726025	+	intragenic
lncRNA393	SL2.50ch01:89730200..89730586	+	intragenic
lncRNA394	SL2.50ch01:89732045..89732287	+	intergenic
lncRNA395	SL2.50ch01:89821048..89827020	-	overlap
lncRNA396	SL2.50ch01:90045875..90046729	+	intergenic
lncRNA397	SL2.50ch01:90133506..90133887	+	intragenic
lncRNA398	SL2.50ch01:90232207..90234109	+	intergenic
lncRNA399	SL2.50ch01:90385141..90385753	-	intergenic
lncRNA400	SL2.50ch01:90604168..90605536	+	intergenic
lncRNA401	SL2.50ch01:90606312..90606514	+	intergenic
lncRNA402	SL2.50ch01:90608270..90608788	+	intergenic
lncRNA403	SL2.50ch01:90608975..90610004	+	intergenic
lncRNA404	SL2.50ch01:90616936..90617191	+	intergenic
lncRNA405	SL2.50ch01:90614865..90615224	+	intergenic
lncRNA406	SL2.50ch01:90734033..90734802	-	intergenic
lncRNA407	SL2.50ch01:90931509..90932073	-	intergenic
lncRNA408	SL2.50ch01:90951573..90951790	-	intergenic
lncRNA409	SL2.50ch01:91039897..91040246	-	intergenic
lncRNA410	SL2.50ch01:91135298..91136040	-	intergenic
lncRNA411	SL2.50ch01:91137583..91137796	+	intergenic
lncRNA412	SL2.50ch01:91096823..91097829	-	intergenic
lncRNA413	SL2.50ch01:91288569..91289052	+	intergenic
lncRNA414	SL2.50ch01:91284452..91284802	+	intergenic
lncRNA415	SL2.50ch01:91511820..91512130	+	intergenic
lncRNA416	SL2.50ch01:91967360..91967964	-	intergenic
lncRNA417	SL2.50ch01:91969328..91969554	+	intergenic
lncRNA418	SL2.50ch01:92271427..92273010	+	intergenic
lncRNA419	SL2.50ch01:92376030..92386028	-	intergenic
lncRNA420	SL2.50ch01:92763776..92764674	-	intergenic
lncRNA421	SL2.50ch01:92982858..92983662	-	intergenic
lncRNA422	SL2.50ch01:92828499..92828708	-	intergenic
lncRNA423	SL2.50ch01:92885142..92924512	-	intergenic
lncRNA424	SL2.50ch01:92883035..92883754	-	intergenic
lncRNA425	SL2.50ch01:93058267..93059021	+	intergenic
lncRNA426	SL2.50ch01:93085800..93086504	-	intergenic
lncRNA427	SL2.50ch01:93402124..93402547	+	intergenic
lncRNA428	SL2.50ch01:93526840..93527153	+	intergenic
lncRNA429	SL2.50ch01:93552834..93553851	+	intergenic
lncRNA430	SL2.50ch01:93608175..93609331	+	intergenic
lncRNA431	SL2.50ch01:93606448..93607241	+	intergenic
lncRNA432	SL2.50ch01:93635329..93638005	-	intergenic
lncRNA433	SL2.50ch01:93678586..93679916	-	intergenic
lncRNA434	SL2.50ch01:93670699..93671088	+	intergenic
lncRNA435	SL2.50ch01:93671214..93671613	+	intergenic
lncRNA436	SL2.50ch01:93873152..93875356	-	intergenic
lncRNA437	SL2.50ch01:93962062..93963258	+	intergenic
lncRNA438	SL2.50ch01:94118636..94131021	-	intergenic
lncRNA439	SL2.50ch01:94229816..94230801	+	intergenic
lncRNA440	SL2.50ch01:94146143..94148133	+	intergenic
lncRNA441	SL2.50ch01:94303306..94303610	+	intergenic
lncRNA442	SL2.50ch01:94144638..94145517	+	intergenic
lncRNA443	SL2.50ch01:94234335..94236224	-	intergenic
lncRNA444	SL2.50ch01:94654549..94656242	-	intergenic
lncRNA445	SL2.50ch01:94595626..94596599	+	intergenic
lncRNA446	SL2.50ch01:94659307..94660600	-	intergenic
lncRNA447	SL2.50ch01:94648234..94648463	+	intergenic
lncRNA448	SL2.50ch01:94734379..94734643	+	intergenic
lncRNA449	SL2.50ch01:94816411..94816659	-	intergenic
lncRNA450	SL2.50ch01:94817521..94817888	-	intergenic
lncRNA451	SL2.50ch01:94835203..94835628	-	intergenic
lncRNA452	SL2.50ch01:94855408..94856091	+	intergenic
lncRNA453	SL2.50ch01:94818565..94820062	-	intergenic
lncRNA454	SL2.50ch01:95017316..95017995	+	intergenic
lncRNA455	SL2.50ch01:94997133..94999462	+	intergenic
lncRNA456	SL2.50ch01:94991598..94991944	+	intergenic
lncRNA457	SL2.50ch01:95149691..95150430	+	intergenic
lncRNA458	SL2.50ch01:95412755..95413553	+	intergenic
lncRNA459	SL2.50ch01:95567575..95568340	-	intergenic
lncRNA460	SL2.50ch01:95416644..95416907	+	intergenic
lncRNA461	SL2.50ch01:95568684..95569509	-	intergenic
lncRNA462	SL2.50ch01:95569585..95570547	-	intergenic
lncRNA463	SL2.50ch01:95573793..95577533	-	intergenic
lncRNA464	SL2.50ch01:95735491..95735931	+	intergenic
lncRNA465	SL2.50ch01:95755319..95756100	+	intergenic
lncRNA466	SL2.50ch01:95756572..95757206	+	intergenic
lncRNA467	SL2.50ch01:95746675..95747843	+	intergenic
lncRNA468	SL2.50ch01:95824213..95825079	-	intergenic
lncRNA469	SL2.50ch01:95883960..95884916	-	intergenic
lncRNA470	SL2.50ch01:95955961..95956918	-	intergenic
lncRNA471	SL2.50ch01:95974428..95974961	+	intergenic
lncRNA472	SL2.50ch01:95952451..95953020	+	intergenic
lncRNA473	SL2.50ch01:96266432..96267466	-	intergenic
lncRNA474	SL2.50ch01:96612718..96613611	-	intergenic
lncRNA475	SL2.50ch01:96741553..96741927	+	intergenic
lncRNA476	SL2.50ch01:97298241..97298976	-	intergenic
lncRNA477	SL2.50ch01:97520562..97521387	-	intergenic
lncRNA478	SL2.50ch01:98086650..98087128	+	intergenic
lncRNA479	SL2.50ch01:98338148..98340089	+	intergenic
lncRNA480	SL2.50ch01:98456158..98456372	-	intergenic
lncRNA481	SL2.50ch01:98456166..98456439	+	intergenic
lncRNA482	SL2.50ch01:98482121..98482705	-	intergenic
lncRNA483	SL2.50ch01:98482261..98482561	+	intergenic
lncRNA484	SL2.50ch01:98487184..98487388	+	intergenic
lncRNA485	SL2.50ch02:347767..350877	-	intergenic
lncRNA486	SL2.50ch02:2164924..2166409	+	intergenic
lncRNA487	SL2.50ch02:2179171..2186112	+	intergenic
lncRNA488	SL2.50ch02:3436067..3437220	+	intergenic
lncRNA489	SL2.50ch02:3437350..3438978	+	intergenic
lncRNA490	SL2.50ch02:4898760..4899379	+	intergenic
lncRNA491	SL2.50ch02:5082877..5084017	-	intergenic
lncRNA492	SL2.50ch02:5424077..5425493	-	intergenic
lncRNA493	SL2.50ch02:6084229..6084562	+	intergenic
lncRNA494	SL2.50ch02:6348357..6349169	+	intergenic
lncRNA495	SL2.50ch02:5313822..5315857	+	intergenic
lncRNA496	SL2.50ch07:48228282..48229798	-	intergenic
lncRNA497	SL2.50ch02:6739098..6740786	+	intergenic
lncRNA498	SL2.50ch02:6432081..6433079	+	intergenic
lncRNA499	SL2.50ch02:7330284..7330606	-	intergenic
lncRNA500	SL2.50ch02:7329034..7330038	-	intergenic
lncRNA501	SL2.50ch02:6732084..6738865	+	intergenic
lncRNA502	SL2.50ch02:6735616..6736653	+	intergenic
lncRNA503	SL2.50ch02:7631076..7631897	-	intergenic
lncRNA504	SL2.50ch00:20855603..20856742	-	intergenic
lncRNA505	SL2.50ch02:7805785..7806817	-	intergenic
lncRNA506	SL2.50ch07:55115936..55118484	-	intergenic
lncRNA507	SL2.50ch02:7821362..7822655	-	intergenic
lncRNA508	SL2.50ch02:7402576..7410457	+	intergenic
lncRNA509	SL2.50ch02:9386747..9386998	-	intergenic
lncRNA510	SL2.50ch02:7857675..7861674	-	intergenic
lncRNA511	SL2.50ch02:7842372..7842914	-	intergenic
lncRNA512	SL2.50ch02:7844111..7844860	-	intergenic
lncRNA513	SL2.50ch02:7846680..7847308	-	intergenic
lncRNA514	SL2.50ch02:7848313..7848613	-	intergenic
lncRNA515	SL2.50ch02:7849725..7850077	-	intergenic
lncRNA516	SL2.50ch02:13414890..13415732	-	intergenic
lncRNA517	SL2.50ch02:13415169..13416122	+	intergenic
lncRNA518	SL2.50ch02:7857060..7857458	-	intergenic
lncRNA519	SL2.50ch02:13831703..13831931	+	intergenic
lncRNA520	SL2.50ch02:14965262..14966775	+	intergenic
lncRNA521	SL2.50ch02:14984080..14984931	+	intergenic
lncRNA522	SL2.50ch02:14982501..14983342	+	intergenic
lncRNA523	SL2.50ch02:15331847..15332229	+	intergenic
lncRNA524	SL2.50ch02:15304734..15316047	-	overlap
lncRNA525	SL2.50ch02:15306631..15307137	+	intergenic
lncRNA526	SL2.50ch02:15710161..15710462	-	intergenic
lncRNA527	SL2.50ch02:15710617..15711080	-	intergenic
lncRNA528	SL2.50ch02:16010785..16011033	-	intergenic
lncRNA529	SL2.50ch02:17882197..17882939	-	intergenic
lncRNA530	SL2.50ch02:18050289..18050844	+	intergenic
lncRNA531	SL2.50ch02:18666510..18667104	+	intergenic
lncRNA532	SL2.50ch02:19051198..19051652	-	intergenic
lncRNA533	SL2.50ch02:19058956..19059522	+	intergenic
lncRNA534	SL2.50ch02:18664427..18665946	+	intergenic
lncRNA535	SL2.50ch02:20284228..20285328	-	intergenic
lncRNA536	SL2.50ch02:20247006..20247608	+	intragenic
lncRNA537	SL2.50ch02:21393489..21394013	+	intragenic
lncRNA538	SL2.50ch02:21791362..21792456	+	overlap
lncRNA539	SL2.50ch02:21784990..21785705	+	intergenic
lncRNA540	SL2.50ch02:21802518..21803254	+	intergenic
lncRNA541	SL2.50ch02:21794381..21794927	+	intergenic
lncRNA542	SL2.50ch02:22198231..22199798	+	intergenic
lncRNA543	SL2.50ch02:22940961..22944903	+	intergenic
lncRNA544	SL2.50ch02:23130601..23131650	-	intergenic
lncRNA545	SL2.50ch02:23132176..23132907	-	intergenic
lncRNA546	SL2.50ch02:23560907..23561811	+	intergenic
lncRNA547	SL2.50ch02:24475336..24476172	-	intergenic
lncRNA548	SL2.50ch02:24348363..24348566	-	intergenic
lncRNA549	SL2.50ch02:24769624..24770045	-	intergenic
lncRNA550	SL2.50ch02:24781676..24782846	-	intergenic
lncRNA551	SL2.50ch02:25031853..25035593	-	intergenic
lncRNA552	SL2.50ch02:25256989..25257222	+	intergenic
lncRNA553	SL2.50ch02:25808744..25809115	-	intergenic
lncRNA554	SL2.50ch02:26391628..26392388	+	intergenic
lncRNA555	SL2.50ch02:26874688..26875071	-	intergenic
lncRNA556	SL2.50ch02:26891138..26892827	-	intergenic
lncRNA557	SL2.50ch03:4320812..4321942	+	intergenic
lncRNA558	SL2.50ch02:26922112..26922386	-	intergenic
lncRNA559	SL2.50ch02:26926006..26926325	+	intergenic
lncRNA560	SL2.50ch02:27208292..27209424	-	intergenic
lncRNA561	SL2.50ch02:27049434..27050530	+	intergenic
lncRNA562	SL2.50ch02:27312020..27312598	-	intergenic
lncRNA563	SL2.50ch02:27310666..27311390	-	intergenic
lncRNA564	SL2.50ch02:27050694..27052094	+	intergenic
lncRNA565	SL2.50ch02:27574798..27575532	-	intergenic
lncRNA566	SL2.50ch02:28356082..28357849	-	intergenic
lncRNA567	SL2.50ch02:27785627..27786719	-	overlap
lncRNA568	SL2.50ch02:27781560..27782054	-	intragenic
lncRNA569	SL2.50ch02:27784870..27785271	-	intragenic
lncRNA570	SL2.50ch02:28545600..28546462	-	intergenic
lncRNA571	SL2.50ch02:28448799..28449265	-	overlap
lncRNA572	SL2.50ch02:28358088..28365245	-	intergenic
lncRNA573	SL2.50ch02:29207214..29208177	-	intergenic
lncRNA574	SL2.50ch02:29202977..29206895	-	intergenic
lncRNA575	SL2.50ch02:30574700..30575670	-	intergenic
lncRNA576	SL2.50ch02:30586196..30587066	-	intergenic
lncRNA577	SL2.50ch02:30787214..30787692	-	intergenic
lncRNA578	SL2.50ch02:31073657..31074858	+	intergenic
lncRNA579	SL2.50ch02:31075894..31076953	+	overlap
lncRNA580	SL2.50ch02:31331405..31332720	-	overlap
lncRNA581	SL2.50ch02:32963200..32963438	+	intergenic
lncRNA582	SL2.50ch02:31162589..31163595	-	intergenic
lncRNA583	SL2.50ch02:33493731..33494160	-	overlap
lncRNA584	SL2.50ch02:33595013..33595263	+	intergenic
lncRNA585	SL2.50ch02:33842502..33844626	+	overlap
lncRNA586	SL2.50ch02:33881871..33884233	+	overlap
lncRNA587	SL2.50ch02:33875198..33876067	-	overlap
lncRNA588	SL2.50ch02:34119560..34121601	-	intergenic
lncRNA589	SL2.50ch02:34494824..34496703	+	intergenic
lncRNA590	SL2.50ch02:35026599..35027086	-	intergenic
lncRNA591	SL2.50ch02:34871922..34878264	+	overlap
lncRNA592	SL2.50ch02:35147681..35155583	+	intergenic
lncRNA593	SL2.50ch02:35131292..35131545	+	intergenic
lncRNA594	SL2.50ch02:35057089..35058567	+	intergenic
lncRNA595	SL2.50ch02:35166295..35166567	-	intergenic
lncRNA596	SL2.50ch02:35310255..35310799	+	intergenic
lncRNA597	SL2.50ch02:35539258..35539911	+	intergenic
lncRNA598	SL2.50ch02:35696521..35697144	-	intergenic
lncRNA599	SL2.50ch02:35751884..35753199	+	intergenic
lncRNA600	SL2.50ch02:35753332..35753778	-	intragenic
lncRNA601	SL2.50ch02:35761523..35761997	+	intergenic
lncRNA602	SL2.50ch02:35943306..35944481	-	intragenic
lncRNA603	SL2.50ch02:36426606..36427203	+	intergenic
lncRNA604	SL2.50ch02:36428738..36429110	+	intergenic
lncRNA605	SL2.50ch02:36438245..36438976	+	intergenic
lncRNA606	SL2.50ch02:36456842..36457239	-	intergenic
lncRNA607	SL2.50ch02:36621927..36622926	+	intergenic
lncRNA608	SL2.50ch02:36729435..36729797	-	intergenic
lncRNA609	SL2.50ch02:36747287..36751134	+	overlap
lncRNA610	SL2.50ch02:37292243..37293073	-	intergenic
lncRNA611	SL2.50ch02:37199545..37200604	+	intergenic
lncRNA612	SL2.50ch02:37340824..37341314	-	intergenic
lncRNA613	SL2.50ch02:37441945..37442331	+	intergenic
lncRNA614	SL2.50ch02:37448620..37451993	-	overlap
lncRNA615	SL2.50ch02:37457201..37457602	-	intergenic
lncRNA616	SL2.50ch02:37458903..37460334	-	intergenic
lncRNA617	SL2.50ch02:37460751..37461722	-	intragenic
lncRNA618	SL2.50ch02:37715838..37716251	+	intragenic
lncRNA619	SL2.50ch02:37813191..37814537	-	intragenic
lncRNA620	SL2.50ch02:37820149..37821935	+	intergenic
lncRNA621	SL2.50ch02:37820240..37821883	-	intergenic
lncRNA622	SL2.50ch02:37897005..37897647	-	intergenic
lncRNA623	SL2.50ch02:38081027..38081892	-	intergenic
lncRNA624	SL2.50ch02:38085544..38085775	-	intergenic
lncRNA625	SL2.50ch02:38082425..38083539	-	intergenic
lncRNA626	SL2.50ch02:38087903..38088363	-	intergenic
lncRNA627	SL2.50ch02:38339149..38339970	+	intergenic
lncRNA628	SL2.50ch02:38817718..38818240	-	intergenic
lncRNA629	SL2.50ch02:38978742..38979026	+	intergenic
lncRNA630	SL2.50ch02:38980776..38982109	+	intergenic
lncRNA631	SL2.50ch02:38969336..38970014	+	intergenic
lncRNA632	SL2.50ch02:39139142..39139593	+	intragenic
lncRNA633	SL2.50ch02:39146735..39148807	+	intergenic
lncRNA634	SL2.50ch02:39530034..39530819	-	intergenic
lncRNA635	SL2.50ch02:39774193..39796235	+	overlap
lncRNA636	SL2.50ch02:39809193..39809411	+	intergenic
lncRNA637	SL2.50ch02:40315330..40316996	+	intergenic
lncRNA638	SL2.50ch02:40433864..40434694	+	intergenic
lncRNA639	SL2.50ch02:40430937..40431775	+	intergenic
lncRNA640	SL2.50ch02:40722576..40723102	-	intergenic
lncRNA641	SL2.50ch02:40725522..40726297	-	intergenic
lncRNA642	SL2.50ch02:40723195..40724823	-	intergenic
lncRNA643	SL2.50ch02:40858094..40858537	-	intergenic
lncRNA644	SL2.50ch02:41044042..41045367	+	overlap
lncRNA645	SL2.50ch02:41043073..41043978	+	intragenic
lncRNA646	SL2.50ch02:41276883..41278316	+	intergenic
lncRNA647	SL2.50ch02:41608351..41611049	+	overlap
lncRNA648	SL2.50ch04:27783017..27784352	-	intergenic
lncRNA649	SL2.50ch02:42503785..42505409	+	intergenic
lncRNA650	SL2.50ch02:42758046..42758474	+	intergenic
lncRNA651	SL2.50ch02:42754444..42757475	+	intergenic
lncRNA652	SL2.50ch02:42838698..42839395	-	intergenic
lncRNA653	SL2.50ch02:42840466..42842814	-	intergenic
lncRNA654	SL2.50ch02:42842056..42842760	+	intergenic
lncRNA655	SL2.50ch02:42915981..42916810	-	overlap
lncRNA656	SL2.50ch02:43026939..43027365	-	intragenic
lncRNA657	SL2.50ch02:43170341..43171059	+	intragenic
lncRNA658	SL2.50ch02:43159621..43159842	+	intergenic
lncRNA659	SL2.50ch02:43840529..43841459	-	intragenic
lncRNA660	SL2.50ch02:44098239..44102609	+	overlap
lncRNA661	SL2.50ch02:44247149..44248123	+	intergenic
lncRNA662	SL2.50ch02:44187426..44188304	+	intergenic
lncRNA663	SL2.50ch02:44418494..44419144	+	intergenic
lncRNA664	SL2.50ch02:44378432..44379205	+	intergenic
lncRNA665	SL2.50ch02:44399579..44400110	+	intergenic
lncRNA666	SL2.50ch02:44419225..44419684	+	intergenic
lncRNA667	SL2.50ch02:44450561..44454270	-	intergenic
lncRNA668	SL2.50ch02:44447904..44448742	-	intergenic
lncRNA669	SL2.50ch02:44990205..44990860	-	intragenic
lncRNA670	SL2.50ch02:45411924..45412985	-	intragenic
lncRNA671	SL2.50ch02:45486548..45487532	+	intragenic
lncRNA672	SL2.50ch02:45766769..45767948	+	intragenic
lncRNA673	SL2.50ch02:45844881..45847034	-	intergenic
lncRNA674	SL2.50ch02:45997089..45997449	+	intergenic
lncRNA675	SL2.50ch02:46030974..46031425	-	intergenic
lncRNA676	SL2.50ch02:46116226..46116536	-	intergenic
lncRNA677	SL2.50ch02:46129196..46130301	-	intergenic
lncRNA678	SL2.50ch02:46135534..46135749	-	intergenic
lncRNA679	SL2.50ch02:46137428..46139327	-	intergenic
lncRNA680	SL2.50ch02:46138555..46138870	-	intergenic
lncRNA681	SL2.50ch02:46248447..46249135	+	intragenic
lncRNA682	SL2.50ch02:46578940..46579980	-	intergenic
lncRNA683	SL2.50ch02:46577696..46578238	-	intergenic
lncRNA684	SL2.50ch02:46617215..46618208	-	intergenic
lncRNA685	SL2.50ch02:46686966..46687238	-	intergenic
lncRNA686	SL2.50ch02:46615554..46615864	-	intergenic
lncRNA687	SL2.50ch02:46272504..46273324	+	intragenic
lncRNA688	SL2.50ch02:46696992..46697375	+	intragenic
lncRNA689	SL2.50ch02:46697613..46698006	+	intragenic
lncRNA690	SL2.50ch02:46278162..46279022	+	intergenic
lncRNA691	SL2.50ch02:46804074..46804382	+	intergenic
lncRNA692	SL2.50ch02:46280331..46280990	+	intragenic
lncRNA693	SL2.50ch02:46804444..46805560	+	intergenic
lncRNA694	SL2.50ch02:46723957..46724999	+	intergenic
lncRNA695	SL2.50ch02:46725725..46726477	+	intergenic
lncRNA696	SL2.50ch02:46853435..46854713	-	intergenic
lncRNA697	SL2.50ch02:46298662..46299376	+	intergenic
lncRNA698	SL2.50ch02:47036424..47037715	+	intergenic
lncRNA699	SL2.50ch02:47048350..47049756	+	intragenic
lncRNA700	SL2.50ch02:47055231..47057715	+	intergenic
lncRNA701	SL2.50ch02:47058239..47058766	+	intergenic
lncRNA702	SL2.50ch02:46419761..46420151	+	intergenic
lncRNA703	SL2.50ch02:46421010..46421540	+	intergenic
lncRNA704	SL2.50ch02:47303641..47303860	-	intergenic
lncRNA705	SL2.50ch02:47311583..47312126	-	overlap
lncRNA706	SL2.50ch02:47343758..47343983	-	intragenic
lncRNA707	SL2.50ch02:47344403..47344638	-	intragenic
lncRNA708	SL2.50ch02:47347630..47348098	-	intragenic
lncRNA709	SL2.50ch02:47353441..47354836	-	intergenic
lncRNA710	SL2.50ch02:47355203..47355456	-	intergenic
lncRNA711	SL2.50ch02:47358207..47358474	-	intergenic
lncRNA712	SL2.50ch02:47358781..47359126	-	intergenic
lncRNA713	SL2.50ch02:47359796..47360989	-	intergenic
lncRNA714	SL2.50ch02:47361525..47361742	-	intragenic
lncRNA715	SL2.50ch02:47362127..47362485	-	intragenic
lncRNA716	SL2.50ch02:47359221..47359628	-	intergenic
lncRNA717	SL2.50ch02:47362650..47362936	-	intragenic
lncRNA718	SL2.50ch02:47372011..47372946	+	intergenic
lncRNA719	SL2.50ch02:47372596..47373094	-	intergenic
lncRNA720	SL2.50ch02:47400487..47400697	+	intragenic
lncRNA721	SL2.50ch02:47368023..47370911	-	overlap
lncRNA722	SL2.50ch02:47364280..47364851	-	intragenic
lncRNA723	SL2.50ch02:47524876..47525253	-	intergenic
lncRNA724	SL2.50ch02:47557291..47558046	-	intergenic
lncRNA725	SL2.50ch02:47586647..47587570	+	intragenic
lncRNA726	SL2.50ch02:47451300..47452325	+	intragenic
lncRNA727	SL2.50ch02:47753584..47754470	+	intragenic
lncRNA728	SL2.50ch02:47953494..47953713	-	intergenic
lncRNA729	SL2.50ch02:48127530..48127803	+	intergenic
lncRNA730	SL2.50ch02:48342876..48344508	+	intergenic
lncRNA731	SL2.50ch02:48694274..48694714	-	intergenic
lncRNA732	SL2.50ch02:48779826..48793652	+	intergenic
lncRNA733	SL2.50ch02:49008101..49008723	+	overlap
lncRNA734	SL2.50ch02:49081865..49082138	-	intergenic
lncRNA735	SL2.50ch02:49243772..49244131	-	intergenic
lncRNA736	SL2.50ch02:49295489..49295973	+	intergenic
lncRNA737	SL2.50ch02:49380272..49381984	+	intergenic
lncRNA738	SL2.50ch02:49432690..49433081	+	intergenic
lncRNA739	SL2.50ch02:49538980..49539272	-	intragenic
lncRNA740	SL2.50ch02:49667288..49667734	-	intergenic
lncRNA741	SL2.50ch02:49646878..49653132	-	intergenic
lncRNA742	SL2.50ch02:49761385..49763415	-	intergenic
lncRNA743	SL2.50ch02:49775336..49775913	-	intergenic
lncRNA744	SL2.50ch02:49854216..49855473	+	intergenic
lncRNA745	SL2.50ch02:49945469..49945710	+	intergenic
lncRNA746	SL2.50ch02:49878592..49881928	-	intergenic
lncRNA747	SL2.50ch02:50018002..50018711	+	intergenic
lncRNA748	SL2.50ch02:50363503..50363783	-	intergenic
lncRNA749	SL2.50ch02:50408776..50409101	-	intergenic
lncRNA750	SL2.50ch02:50375764..50376837	-	intergenic
lncRNA751	SL2.50ch02:50412355..50412564	+	intergenic
lncRNA752	SL2.50ch02:50537540..50538637	+	intergenic
lncRNA753	SL2.50ch02:50494634..50495244	-	intergenic
lncRNA754	SL2.50ch02:50489365..50489755	-	intergenic
lncRNA755	SL2.50ch02:50493123..50493458	-	intergenic
lncRNA756	SL2.50ch02:50858015..50858565	+	intergenic
lncRNA757	SL2.50ch02:50884072..50884375	+	intergenic
lncRNA758	SL2.50ch02:50884670..50885264	+	intergenic
lncRNA759	SL2.50ch02:50922229..50922862	+	intergenic
lncRNA760	SL2.50ch02:50919082..50919977	+	intergenic
lncRNA761	SL2.50ch02:50912637..50913151	+	intergenic
lncRNA762	SL2.50ch02:50902091..50902530	+	intergenic
lncRNA763	SL2.50ch02:50967139..50967873	-	intergenic
lncRNA764	SL2.50ch02:50900273..50901275	+	intergenic
lncRNA765	SL2.50ch02:50909473..50911012	+	intergenic
lncRNA766	SL2.50ch02:50903271..50903551	+	intergenic
lncRNA767	SL2.50ch02:50936142..50936467	+	intergenic
lncRNA768	SL2.50ch02:50904033..50904401	+	intergenic
lncRNA769	SL2.50ch02:50905859..50906152	+	intergenic
lncRNA770	SL2.50ch02:50906780..50907152	+	intergenic
lncRNA771	SL2.50ch02:51169364..51169906	-	intergenic
lncRNA772	SL2.50ch02:51342319..51343166	+	intergenic
lncRNA773	SL2.50ch02:51409175..51409529	+	intergenic
lncRNA774	SL2.50ch02:51412259..51412549	+	intragenic
lncRNA775	SL2.50ch02:51413217..51413801	+	intragenic
lncRNA776	SL2.50ch02:51318497..51323619	+	overlap
lncRNA777	SL2.50ch02:51311731..51313478	+	intergenic
lncRNA778	SL2.50ch02:51323916..51324396	+	intergenic
lncRNA779	SL2.50ch02:51702129..51705150	+	intergenic
lncRNA780	SL2.50ch02:51897374..51897814	+	intergenic
lncRNA781	SL2.50ch02:52044683..52045327	+	intergenic
lncRNA782	SL2.50ch02:52075967..52085436	+	intergenic
lncRNA783	SL2.50ch02:52184106..52184479	-	intergenic
lncRNA784	SL2.50ch02:52186289..52186572	-	intergenic
lncRNA785	SL2.50ch02:52187149..52188012	-	intergenic
lncRNA786	SL2.50ch02:52183697..52183958	-	intergenic
lncRNA787	SL2.50ch02:52038317..52038564	+	intergenic
lncRNA788	SL2.50ch02:52038894..52039484	+	intergenic
lncRNA789	SL2.50ch02:52312659..52313129	-	intergenic
lncRNA790	SL2.50ch02:52486870..52488096	-	intergenic
lncRNA791	SL2.50ch02:52481300..52482121	+	intergenic
lncRNA792	SL2.50ch02:52481514..52482028	-	intergenic
lncRNA793	SL2.50ch02:52465752..52466007	+	intergenic
lncRNA794	SL2.50ch02:52559466..52560671	-	intergenic
lncRNA795	SL2.50ch02:52781624..52781915	+	intragenic
lncRNA796	SL2.50ch02:52867078..52867503	+	intergenic
lncRNA797	SL2.50ch02:52864395..52865092	+	intergenic
lncRNA798	SL2.50ch02:52870910..52871217	+	intergenic
lncRNA799	SL2.50ch02:52907129..52908238	-	intergenic
lncRNA800	SL2.50ch02:53075494..53076133	+	intergenic
lncRNA801	SL2.50ch02:53078159..53078873	+	intergenic
lncRNA802	SL2.50ch02:53121136..53121736	+	intergenic
lncRNA803	SL2.50ch02:53063664..53064297	-	intergenic
lncRNA804	SL2.50ch02:53282647..53284252	-	intergenic
lncRNA805	SL2.50ch02:53568327..53569914	-	intergenic
lncRNA806	SL2.50ch02:53569966..53570469	-	intergenic
lncRNA807	SL2.50ch02:53653612..53654506	-	intergenic
lncRNA808	SL2.50ch02:53654884..53655264	-	overlap
lncRNA809	SL2.50ch02:53655523..53655816	-	intergenic
lncRNA810	SL2.50ch02:53656212..53657164	-	intergenic
lncRNA811	SL2.50ch02:53771088..53771606	+	intragenic
lncRNA812	SL2.50ch02:53776183..53776745	+	intragenic
lncRNA813	SL2.50ch02:53801563..53802061	-	intragenic
lncRNA814	SL2.50ch02:54224613..54225067	-	intergenic
lncRNA815	SL2.50ch02:54299055..54299315	-	intergenic
lncRNA816	SL2.50ch02:54231062..54231435	+	intergenic
lncRNA817	SL2.50ch02:54418644..54419020	-	intergenic
lncRNA818	SL2.50ch02:54598157..54598667	-	intergenic
lncRNA819	SL2.50ch02:54679881..54680414	-	intergenic
lncRNA820	SL2.50ch02:54680705..54681192	+	intergenic
lncRNA821	SL2.50ch02:54828361..54829297	-	intergenic
lncRNA822	SL2.50ch02:54823619..54824029	-	intergenic
lncRNA823	SL2.50ch02:54826701..54827127	-	intergenic
lncRNA824	SL2.50ch02:55111791..55112374	-	intergenic
lncRNA825	SL2.50ch03:120605..121211	-	intergenic
lncRNA826	SL2.50ch03:827065..831972	-	overlap
lncRNA827	SL2.50ch03:951235..953173	+	intergenic
lncRNA828	SL2.50ch03:953506..953909	+	intergenic
lncRNA829	SL2.50ch03:953986..955116	+	intergenic
lncRNA830	SL2.50ch03:968522..969729	-	overlap
lncRNA831	SL2.50ch03:971239..971710	+	intergenic
lncRNA832	SL2.50ch03:974401..975276	+	intergenic
lncRNA833	SL2.50ch03:984619..985197	-	intergenic
lncRNA834	SL2.50ch03:1320705..1322273	-	antisense
lncRNA835	SL2.50ch03:1484989..1485925	-	intergenic
lncRNA836	SL2.50ch03:1484067..1484780	-	intergenic
lncRNA837	SL2.50ch03:1661331..1661839	-	intergenic
lncRNA838	SL2.50ch03:1789118..1789690	-	intergenic
lncRNA839	SL2.50ch03:1938941..1940096	+	intergenic
lncRNA840	SL2.50ch03:1941050..1941682	+	intergenic
lncRNA841	SL2.50ch03:1941836..1942198	+	intergenic
lncRNA842	SL2.50ch03:2379003..2380494	+	intragenic
lncRNA843	SL2.50ch03:2377531..2378632	+	intergenic
lncRNA844	SL2.50ch03:2403724..2406841	+	intergenic
lncRNA845	SL2.50ch03:2463776..2464471	-	intergenic
lncRNA846	SL2.50ch03:2593495..2594707	-	intergenic
lncRNA847	SL2.50ch03:2602614..2602835	-	intergenic
lncRNA848	SL2.50ch03:2963318..2963889	+	intergenic
lncRNA849	SL2.50ch03:3036425..3036900	+	intergenic
lncRNA850	SL2.50ch03:2985462..2986998	+	intergenic
lncRNA851	SL2.50ch03:3250628..3251071	-	intergenic
lncRNA852	SL2.50ch03:3370161..3370399	+	intergenic
lncRNA853	SL2.50ch03:3408900..3409410	+	intergenic
lncRNA854	SL2.50ch03:3422445..3422945	-	intergenic
lncRNA855	SL2.50ch03:3423258..3423803	+	intergenic
lncRNA856	SL2.50ch03:3424046..3424663	-	intergenic
lncRNA857	SL2.50ch03:3427411..3427735	-	intergenic
lncRNA858	SL2.50ch03:3428611..3429076	-	intergenic
lncRNA859	SL2.50ch03:3549694..3550011	-	intergenic
lncRNA860	SL2.50ch03:3629549..3629873	+	intergenic
lncRNA861	SL2.50ch03:3713506..3714052	-	intergenic
lncRNA862	SL2.50ch03:3977223..3977799	-	intergenic
lncRNA863	SL2.50ch03:3977417..3977905	+	intergenic
lncRNA864	SL2.50ch02:26922441..26923722	-	intergenic
lncRNA865	SL2.50ch03:4339683..4339972	-	intergenic
lncRNA866	SL2.50ch03:4359436..4359826	-	intergenic
lncRNA867	SL2.50ch03:4425153..4425730	-	intragenic
lncRNA868	SL2.50ch03:4425985..4426351	-	intragenic
lncRNA869	SL2.50ch03:4434725..4436515	+	intergenic
lncRNA870	SL2.50ch03:4436632..4437892	+	intergenic
lncRNA871	SL2.50ch03:4426715..4427102	-	intragenic
lncRNA872	SL2.50ch03:4505422..4505696	-	intergenic
lncRNA873	SL2.50ch03:4569610..4570123	+	intergenic
lncRNA874	SL2.50ch03:4461266..4461466	+	intergenic
lncRNA875	SL2.50ch03:4872856..4873564	+	intergenic
lncRNA876	SL2.50ch03:4645007..4646384	+	intergenic
lncRNA877	SL2.50ch03:4923875..4924157	+	intergenic
lncRNA878	SL2.50ch03:4929938..4930165	-	intergenic
lncRNA879	SL2.50ch03:5041374..5042026	-	intergenic
lncRNA880	SL2.50ch03:5032339..5034469	+	intergenic
lncRNA881	SL2.50ch03:5718041..5718525	+	intergenic
lncRNA882	SL2.50ch03:5422626..5425203	+	intergenic
lncRNA883	SL2.50ch03:5423196..5424129	+	intergenic
lncRNA884	SL2.50ch03:5425652..5426156	+	intergenic
lncRNA885	SL2.50ch03:5426456..5426815	+	intergenic
lncRNA886	SL2.50ch03:5429169..5429458	+	intergenic
lncRNA887	SL2.50ch03:5430266..5430638	+	intergenic
lncRNA888	SL2.50ch03:5917418..5918237	+	intergenic
lncRNA889	SL2.50ch03:5432737..5433211	+	intergenic
lncRNA890	SL2.50ch03:5439601..5440250	+	intergenic
lncRNA891	SL2.50ch03:5853967..5864504	-	intergenic
lncRNA892	SL2.50ch03:5852225..5852975	-	intergenic
lncRNA893	SL2.50ch03:5853124..5853768	-	intergenic
lncRNA894	SL2.50ch03:6292049..6292337	-	intergenic
lncRNA895	SL2.50ch03:6295725..6296317	-	intergenic
lncRNA896	SL2.50ch03:7105823..7106028	+	intragenic
lncRNA897	SL2.50ch03:6406574..6433631	+	intergenic
lncRNA898	SL2.50ch03:6412112..6413692	+	intergenic
lncRNA899	SL2.50ch03:6415305..6417120	+	intergenic
lncRNA900	SL2.50ch03:6422874..6424865	+	intergenic
lncRNA901	SL2.50ch03:7204737..7212765	+	intergenic
lncRNA902	SL2.50ch03:7800461..7801439	+	overlap
lncRNA903	SL2.50ch03:7860083..7864966	+	intergenic
lncRNA904	SL2.50ch03:8294322..8295834	+	intergenic
lncRNA905	SL2.50ch03:8484089..8485649	-	intergenic
lncRNA906	SL2.50ch03:8777292..8777522	+	intergenic
lncRNA907	SL2.50ch03:8746385..8747822	+	overlap
lncRNA908	SL2.50ch03:8469500..8481396	-	overlap
lncRNA909	SL2.50ch03:9299487..9299711	-	intergenic
lncRNA910	SL2.50ch03:9542585..9542789	+	intergenic
lncRNA911	SL2.50ch03:10218232..10218985	+	intergenic
lncRNA912	SL2.50ch03:10220094..10220638	+	intergenic
lncRNA913	SL2.50ch03:10224349..10225511	+	intergenic
lncRNA914	SL2.50ch03:10306537..10307472	-	intergenic
lncRNA915	SL2.50ch03:10348502..10348781	-	overlap
lncRNA916	SL2.50ch03:10473571..10475791	+	overlap
lncRNA917	SL2.50ch03:11242040..11243307	+	intergenic
lncRNA918	SL2.50ch03:11344349..11344976	-	intergenic
lncRNA919	SL2.50ch03:11344355..11345385	+	intergenic
lncRNA920	SL2.50ch03:11578055..11579013	-	overlap
lncRNA921	SL2.50ch03:12143853..12144339	+	intergenic
lncRNA922	SL2.50ch03:12141907..12143360	+	intergenic
lncRNA923	SL2.50ch03:12144791..12147220	+	intergenic
lncRNA924	SL2.50ch03:12151772..12152382	+	intergenic
lncRNA925	SL2.50ch03:12155245..12155877	+	intergenic
lncRNA926	SL2.50ch03:11960933..11961527	+	intergenic
lncRNA927	SL2.50ch03:12524417..12524880	+	intergenic
lncRNA928	SL2.50ch03:11963314..11963630	+	intergenic
lncRNA929	SL2.50ch03:11964498..11964861	+	intergenic
lncRNA930	SL2.50ch03:16260567..16260980	+	intergenic
lncRNA931	SL2.50ch03:17898813..17899497	-	intergenic
lncRNA932	SL2.50ch03:17968457..17969032	-	intergenic
lncRNA933	SL2.50ch03:18245754..18247121	-	intergenic
lncRNA934	SL2.50ch03:18247966..18248780	-	intergenic
lncRNA935	SL2.50ch03:18249631..18250792	-	intergenic
lncRNA936	SL2.50ch03:17969095..17970501	-	intergenic
lncRNA937	SL2.50ch03:18250850..18251732	-	intergenic
lncRNA938	SL2.50ch03:18242719..18244276	+	intergenic
lncRNA939	SL2.50ch03:18252634..18253480	-	intergenic
lncRNA940	SL2.50ch03:18242735..18245287	-	intergenic
lncRNA941	SL2.50ch03:18238603..18239829	+	intergenic
lncRNA942	SL2.50ch03:18239427..18241926	-	intergenic
lncRNA943	SL2.50ch03:18300759..18301939	+	intergenic
lncRNA944	SL2.50ch03:18373846..18374320	-	intergenic
lncRNA945	SL2.50ch03:18575343..18576188	-	intergenic
lncRNA946	SL2.50ch03:21535225..21535551	+	intergenic
lncRNA947	SL2.50ch03:21695243..21697950	+	intergenic
lncRNA948	SL2.50ch03:21698460..21698815	+	intergenic
lncRNA949	SL2.50ch03:21705285..21706156	-	intergenic
lncRNA950	SL2.50ch04:59579608..59580079	+	intergenic
lncRNA951	SL2.50ch03:22180339..22180955	-	intergenic
lncRNA952	SL2.50ch03:21493740..21494423	+	intergenic
lncRNA953	SL2.50ch03:21495178..21496180	+	intergenic
lncRNA954	SL2.50ch03:21499710..21500073	+	intergenic
lncRNA955	SL2.50ch03:23694678..23695322	+	intergenic
lncRNA956	SL2.50ch03:23694684..23695298	-	intergenic
lncRNA957	SL2.50ch03:24494360..24496212	-	intergenic
lncRNA958	SL2.50ch03:24495509..24495857	-	intergenic
lncRNA959	SL2.50ch03:24722863..24723286	-	intergenic
lncRNA960	SL2.50ch03:24732714..24733049	-	intergenic
lncRNA961	SL2.50ch03:25795134..25795462	+	intergenic
lncRNA962	SL2.50ch03:24747820..24748157	-	intergenic
lncRNA963	SL2.50ch03:24748333..24748799	-	intergenic
lncRNA964	SL2.50ch03:26734893..26735715	+	intergenic
lncRNA965	SL2.50ch03:26736192..26737977	+	intergenic
lncRNA966	SL2.50ch03:24757008..24757927	-	intergenic
lncRNA967	SL2.50ch03:26079444..26082845	+	intergenic
lncRNA968	SL2.50ch03:26876950..26877707	-	intergenic
lncRNA969	SL2.50ch03:26022613..26024301	-	intergenic
lncRNA970	SL2.50ch03:27481448..27482146	+	intergenic
lncRNA971	SL2.50ch03:27487560..27488054	+	intergenic
lncRNA972	SL2.50ch03:27492352..27492877	+	intergenic
lncRNA973	SL2.50ch03:27673510..27674084	-	intergenic
lncRNA974	SL2.50ch03:27605290..27619344	+	intergenic
lncRNA975	SL2.50ch03:27686794..27687515	-	intergenic
lncRNA976	SL2.50ch03:27607010..27607468	+	intergenic
lncRNA977	SL2.50ch03:27607689..27608730	+	intergenic
lncRNA978	SL2.50ch03:27609099..27610288	+	intergenic
lncRNA979	SL2.50ch03:27610339..27612542	+	intergenic
lncRNA980	SL2.50ch03:27614148..27614841	+	intergenic
lncRNA981	SL2.50ch03:27616708..27617554	+	intergenic
lncRNA982	SL2.50ch03:27617991..27618634	+	intergenic
lncRNA983	SL2.50ch03:28186843..28187096	-	intergenic
lncRNA984	SL2.50ch03:28717316..28720007	+	intergenic
lncRNA985	SL2.50ch03:28727521..28728170	+	intergenic
lncRNA986	SL2.50ch03:28726714..28727195	+	intergenic
lncRNA987	SL2.50ch03:27982886..27985098	+	intergenic
lncRNA988	SL2.50ch03:30087497..30088007	-	intergenic
lncRNA989	SL2.50ch03:31773387..31778418	+	intergenic
lncRNA990	SL2.50ch03:31774557..31774883	+	intergenic
lncRNA991	SL2.50ch03:31977363..31978995	+	intergenic
lncRNA992	SL2.50ch03:31978022..31978523	+	intergenic
lncRNA993	SL2.50ch03:32059726..32060575	+	intergenic
lncRNA994	SL2.50ch03:32235314..32235935	-	intergenic
lncRNA995	SL2.50ch03:32171879..32172141	+	intergenic
lncRNA996	SL2.50ch03:32521364..32522634	+	intergenic
lncRNA997	SL2.50ch03:32474504..32475273	+	intergenic
lncRNA998	SL2.50ch03:33153324..33153630	-	intergenic
lncRNA999	SL2.50ch03:33277580..33277922	+	intergenic
lncRNA1000	SL2.50ch03:34597834..34598085	+	intragenic
lncRNA1001	SL2.50ch03:34601054..34601254	-	intergenic
lncRNA1002	SL2.50ch03:34606572..34606896	-	intergenic
lncRNA1003	SL2.50ch03:34606951..34607281	-	intergenic
lncRNA1004	SL2.50ch03:35141232..35142050	+	intergenic
lncRNA1005	SL2.50ch03:35239643..35242213	+	intergenic
lncRNA1006	SL2.50ch03:35254407..35255533	+	intergenic
lncRNA1007	SL2.50ch03:36915027..36915771	-	intergenic
lncRNA1008	SL2.50ch03:36920053..36922068	-	intergenic
lncRNA1009	SL2.50ch03:37388370..37388852	+	intergenic
lncRNA1010	SL2.50ch03:39351623..39352063	+	intergenic
lncRNA1011	SL2.50ch03:39795120..39795428	-	intergenic
lncRNA1012	SL2.50ch03:40430243..40433379	+	intergenic
lncRNA1013	SL2.50ch03:40884765..40887572	-	intergenic
lncRNA1014	SL2.50ch03:41017529..41018124	+	intergenic
lncRNA1015	SL2.50ch03:44113078..44113479	-	intergenic
lncRNA1016	SL2.50ch03:44113819..44114362	-	intergenic
lncRNA1017	SL2.50ch03:44113849..44114372	+	intergenic
lncRNA1018	SL2.50ch03:45970871..45971305	+	intragenic
lncRNA1019	SL2.50ch03:45969996..45970766	+	overlap
lncRNA1020	SL2.50ch03:46996802..46997318	-	intergenic
lncRNA1021	SL2.50ch03:46997452..46998038	-	intergenic
lncRNA1022	SL2.50ch03:46999247..46999589	-	intergenic
lncRNA1023	SL2.50ch03:48658515..48659024	-	intergenic
lncRNA1024	SL2.50ch03:48654090..48654933	-	intragenic
lncRNA1025	SL2.50ch03:48983085..48984046	+	overlap
lncRNA1026	SL2.50ch03:48981250..48982728	+	intergenic
lncRNA1027	SL2.50ch03:50068808..50069712	-	overlap
lncRNA1028	SL2.50ch03:50069972..50070870	-	intragenic
lncRNA1029	SL2.50ch03:50773697..50773990	+	intergenic
lncRNA1030	SL2.50ch03:50774084..50774439	+	intergenic
lncRNA1031	SL2.50ch03:50191537..50191808	+	intergenic
lncRNA1032	SL2.50ch03:50194392..50194898	+	intergenic
lncRNA1033	SL2.50ch03:50197520..50198968	+	intergenic
lncRNA1034	SL2.50ch03:50199029..50200133	+	intergenic
lncRNA1035	SL2.50ch03:50964301..50964704	+	intergenic
lncRNA1036	SL2.50ch03:50202231..50203281	+	intergenic
lncRNA1037	SL2.50ch03:50347369..50348022	+	intergenic
lncRNA1038	SL2.50ch03:50349001..50349513	+	intergenic
lncRNA1039	SL2.50ch03:50351143..50351469	+	intergenic
lncRNA1040	SL2.50ch03:50351876..50352625	+	intergenic
lncRNA1041	SL2.50ch03:51043276..51046701	-	intergenic
lncRNA1042	SL2.50ch03:51181569..51183065	-	intergenic
lncRNA1043	SL2.50ch03:51181262..51183071	+	intergenic
lncRNA1044	SL2.50ch03:51702324..51702904	-	intergenic
lncRNA1045	SL2.50ch03:51520339..51520679	-	intergenic
lncRNA1046	SL2.50ch03:51786998..51787708	-	intergenic
lncRNA1047	SL2.50ch03:51679520..51680524	+	intragenic
lncRNA1048	SL2.50ch03:51678621..51678872	+	overlap
lncRNA1049	SL2.50ch03:52125820..52126622	+	intergenic
lncRNA1050	SL2.50ch03:52297075..52298990	-	intergenic
lncRNA1051	SL2.50ch03:52316171..52316755	+	intergenic
lncRNA1052	SL2.50ch03:52113092..52114051	+	intergenic
lncRNA1053	SL2.50ch03:52444431..52444776	-	intergenic
lncRNA1054	SL2.50ch03:52533628..52534056	+	intergenic
lncRNA1055	SL2.50ch03:52554325..52555693	-	intergenic
lncRNA1056	SL2.50ch03:52636028..52637379	+	intergenic
lncRNA1057	SL2.50ch03:52688954..52689218	+	intergenic
lncRNA1058	SL2.50ch03:52662526..52665965	-	intergenic
lncRNA1059	SL2.50ch03:52664895..52666007	+	intergenic
lncRNA1060	SL2.50ch03:52813441..52814703	+	overlap
lncRNA1061	SL2.50ch03:52782096..52783521	-	intergenic
lncRNA1062	SL2.50ch03:52969193..52970021	+	intergenic
lncRNA1063	SL2.50ch03:52910121..52910351	-	intergenic
lncRNA1064	SL2.50ch03:52911539..52911829	-	intergenic
lncRNA1065	SL2.50ch03:52912021..52912279	-	intergenic
lncRNA1066	SL2.50ch03:52980338..52980908	+	intergenic
lncRNA1067	SL2.50ch03:52981038..52981472	+	intergenic
lncRNA1068	SL2.50ch03:52981670..52981972	+	intergenic
lncRNA1069	SL2.50ch03:53289431..53289637	-	intergenic
lncRNA1070	SL2.50ch03:53584433..53585305	-	intergenic
lncRNA1071	SL2.50ch03:53592202..53592465	+	intergenic
lncRNA1072	SL2.50ch03:53598089..53598386	+	intergenic
lncRNA1073	SL2.50ch03:53595421..53596386	-	intergenic
lncRNA1074	SL2.50ch03:53623673..53624067	+	intergenic
lncRNA1075	SL2.50ch03:53857484..53858900	+	intergenic
lncRNA1076	SL2.50ch03:53880757..53881483	+	intergenic
lncRNA1077	SL2.50ch03:54618091..54619171	-	intergenic
lncRNA1078	SL2.50ch03:54726738..54727171	-	intergenic
lncRNA1079	SL2.50ch03:54903358..54904856	+	intergenic
lncRNA1080	SL2.50ch03:54941518..54941739	+	intergenic
lncRNA1081	SL2.50ch03:55321605..55321829	+	intergenic
lncRNA1082	SL2.50ch03:55451158..55452234	-	intergenic
lncRNA1083	SL2.50ch03:55502136..55502678	-	intergenic
lncRNA1084	SL2.50ch03:56069476..56073149	-	intergenic
lncRNA1085	SL2.50ch03:55988206..55992762	+	intergenic
lncRNA1086	SL2.50ch03:55990991..55991258	+	intergenic
lncRNA1087	SL2.50ch03:56220101..56220536	+	intragenic
lncRNA1088	SL2.50ch03:56539676..56540574	+	intergenic
lncRNA1089	SL2.50ch03:56653500..56655675	+	overlap
lncRNA1090	SL2.50ch03:56878092..56878577	+	intergenic
lncRNA1091	SL2.50ch03:56879005..56879232	+	intergenic
lncRNA1092	SL2.50ch03:57544570..57545448	+	intergenic
lncRNA1093	SL2.50ch03:57563902..57564917	+	intergenic
lncRNA1094	SL2.50ch04:64787144..64788992	+	overlap
lncRNA1095	SL2.50ch03:57667564..57667839	-	intergenic
lncRNA1096	SL2.50ch03:57791090..57791352	-	intergenic
lncRNA1097	SL2.50ch03:57870642..57871758	-	intergenic
lncRNA1098	SL2.50ch03:57907010..57907297	-	intergenic
lncRNA1099	SL2.50ch03:58156176..58157706	+	intragenic
lncRNA1100	SL2.50ch03:58540900..58542492	+	intragenic
lncRNA1101	SL2.50ch03:58544201..58544969	-	intragenic
lncRNA1102	SL2.50ch03:59089281..59091350	-	intergenic
lncRNA1103	SL2.50ch03:59058821..59059490	+	intergenic
lncRNA1104	SL2.50ch03:59163768..59164363	-	intragenic
lncRNA1105	SL2.50ch03:59012012..59015886	+	intergenic
lncRNA1106	SL2.50ch03:59343971..59344741	-	intergenic
lncRNA1107	SL2.50ch03:60005378..60006025	+	intergenic
lncRNA1108	SL2.50ch03:60034108..60034696	-	intergenic
lncRNA1109	SL2.50ch03:60033410..60033858	-	intergenic
lncRNA1110	SL2.50ch03:60108755..60109617	+	overlap
lncRNA1111	SL2.50ch03:60335461..60335937	+	intergenic
lncRNA1112	SL2.50ch03:60321657..60322159	-	intergenic
lncRNA1113	SL2.50ch03:60464336..60465208	-	intragenic
lncRNA1114	SL2.50ch03:60465259..60465593	-	overlap
lncRNA1115	SL2.50ch03:60438597..60439349	+	intragenic
lncRNA1116	SL2.50ch03:60712153..60712487	+	intragenic
lncRNA1117	SL2.50ch03:60708668..60708975	+	intergenic
lncRNA1118	SL2.50ch03:60716582..60717325	+	intergenic
lncRNA1119	SL2.50ch03:61008472..61009391	+	intragenic
lncRNA1120	SL2.50ch03:61236491..61236944	-	intergenic
lncRNA1121	SL2.50ch03:61424200..61425433	-	intergenic
lncRNA1122	SL2.50ch03:61790344..61791416	+	intergenic
lncRNA1123	SL2.50ch03:61937816..61938778	+	overlap
lncRNA1124	SL2.50ch03:61935685..61936278	+	overlap
lncRNA1125	SL2.50ch03:61936451..61937531	+	intergenic
lncRNA1126	SL2.50ch03:62010479..62010946	-	intergenic
lncRNA1127	SL2.50ch00:15385740..15387889	-	intergenic
lncRNA1128	SL2.50ch03:62339419..62339842	+	intragenic
lncRNA1129	SL2.50ch03:62375078..62375496	+	intergenic
lncRNA1130	SL2.50ch03:62392671..62392873	+	intergenic
lncRNA1131	SL2.50ch04:66411505..66413577	+	intergenic
lncRNA1132	SL2.50ch03:62666623..62667794	-	intergenic
lncRNA1133	SL2.50ch03:62756035..62757000	+	intergenic
lncRNA1134	SL2.50ch03:62784799..62785986	+	intergenic
lncRNA1135	SL2.50ch03:63418869..63419420	-	intergenic
lncRNA1136	SL2.50ch03:63472584..63473283	+	intergenic
lncRNA1137	SL2.50ch03:63444845..63451904	+	intergenic
lncRNA1138	SL2.50ch03:63679310..63680481	-	intergenic
lncRNA1139	SL2.50ch03:63731446..63731946	-	intergenic
lncRNA1140	SL2.50ch03:64053971..64054884	+	intergenic
lncRNA1141	SL2.50ch03:64195127..64195622	-	overlap
lncRNA1142	SL2.50ch03:64264030..64266135	+	intergenic
lncRNA1143	SL2.50ch03:64266273..64266507	+	intergenic
lncRNA1144	SL2.50ch03:64141009..64141326	-	intergenic
lncRNA1145	SL2.50ch03:64438834..64439742	+	intragenic
lncRNA1146	SL2.50ch03:64512632..64513077	+	intragenic
lncRNA1147	SL2.50ch03:64647669..64652517	-	intragenic
lncRNA1148	SL2.50ch03:64913777..64914808	-	intergenic
lncRNA1149	SL2.50ch03:64968027..64968344	-	intergenic
lncRNA1150	SL2.50ch03:64927268..64930537	-	intragenic
lncRNA1151	SL2.50ch03:64989425..64994662	-	intergenic
lncRNA1152	SL2.50ch03:64988441..64989099	-	intergenic
lncRNA1153	SL2.50ch03:64971511..64972077	-	intergenic
lncRNA1154	SL2.50ch03:65145779..65146404	+	intergenic
lncRNA1155	SL2.50ch03:65220236..65220524	+	intergenic
lncRNA1156	SL2.50ch03:65220744..65221301	+	intergenic
lncRNA1157	SL2.50ch03:65224954..65225808	+	intergenic
lncRNA1158	SL2.50ch03:65376917..65377504	-	intergenic
lncRNA1159	SL2.50ch03:65479506..65479874	-	intergenic
lncRNA1160	SL2.50ch03:65687998..65688455	+	intergenic
lncRNA1161	SL2.50ch03:65693232..65693476	-	overlap
lncRNA1162	SL2.50ch03:65731986..65732522	-	intergenic
lncRNA1163	SL2.50ch03:65873071..65873332	+	intergenic
lncRNA1164	SL2.50ch03:65873385..65873607	+	intergenic
lncRNA1165	SL2.50ch03:65921319..65921700	+	intragenic
lncRNA1166	SL2.50ch03:65965250..65965536	+	intergenic
lncRNA1167	SL2.50ch03:66388405..66388632	-	intergenic
lncRNA1168	SL2.50ch03:66386086..66388276	-	intergenic
lncRNA1169	SL2.50ch03:66490225..66490877	+	intergenic
lncRNA1170	SL2.50ch03:66544804..66545015	+	intergenic
lncRNA1171	SL2.50ch03:66548237..66548524	+	intergenic
lncRNA1172	SL2.50ch03:66620579..66620999	-	intragenic
lncRNA1173	SL2.50ch03:66548737..66549030	+	intergenic
lncRNA1174	SL2.50ch03:66764077..66765552	-	overlap
lncRNA1175	SL2.50ch03:66879310..66879698	+	intragenic
lncRNA1176	SL2.50ch03:66796852..66797713	-	intergenic
lncRNA1177	SL2.50ch03:67060460..67060834	+	intergenic
lncRNA1178	SL2.50ch03:67132890..67134586	+	intergenic
lncRNA1179	SL2.50ch03:67213339..67213957	+	overlap
lncRNA1180	SL2.50ch03:67120394..67121086	+	intragenic
lncRNA1181	SL2.50ch03:67399973..67400837	-	intergenic
lncRNA1182	SL2.50ch03:67400259..67400846	+	intragenic
lncRNA1183	SL2.50ch03:67664987..67671325	-	intergenic
lncRNA1184	SL2.50ch03:67905034..67905375	-	intergenic
lncRNA1185	SL2.50ch03:68179804..68180651	-	intergenic
lncRNA1186	SL2.50ch03:68127384..68128308	-	intergenic
lncRNA1187	SL2.50ch03:68229704..68235812	+	intergenic
lncRNA1188	SL2.50ch03:68272766..68277044	+	intergenic
lncRNA1189	SL2.50ch03:68547478..68551199	-	intergenic
lncRNA1190	SL2.50ch03:68546678..68547006	-	intergenic
lncRNA1191	SL2.50ch03:68820906..68822101	+	intergenic
lncRNA1192	SL2.50ch03:68844624..68845185	-	intergenic
lncRNA1193	SL2.50ch03:68947692..68950745	-	intergenic
lncRNA1194	SL2.50ch03:68945249..68945505	+	intergenic
lncRNA1195	SL2.50ch03:68988468..68989043	-	intergenic
lncRNA1196	SL2.50ch03:69504088..69505986	-	intergenic
lncRNA1197	SL2.50ch03:69567934..69571434	-	intergenic
lncRNA1198	SL2.50ch03:69714520..69714885	+	intergenic
lncRNA1199	SL2.50ch03:69714581..69714967	-	intergenic
lncRNA1200	SL2.50ch03:69900640..69902412	-	intergenic
lncRNA1201	SL2.50ch03:69845003..69846265	-	intergenic
lncRNA1202	SL2.50ch03:70131247..70132454	+	intergenic
lncRNA1203	SL2.50ch03:70299473..70302599	-	intergenic
lncRNA1204	SL2.50ch03:70424156..70424928	+	intergenic
lncRNA1205	SL2.50ch03:70400868..70401704	-	intergenic
lncRNA1206	SL2.50ch03:70524301..70525259	-	intergenic
lncRNA1207	SL2.50ch03:70629872..70630884	+	intergenic
lncRNA1208	SL2.50ch04:93030..94358	+	intergenic
lncRNA1209	SL2.50ch04:111071..113551	-	intergenic
lncRNA1210	SL2.50ch04:295071..295747	-	intragenic
lncRNA1211	SL2.50ch04:582488..582922	+	intergenic
lncRNA1212	SL2.50ch04:644436..645651	-	intragenic
lncRNA1213	SL2.50ch04:617430..618064	+	intergenic
lncRNA1214	SL2.50ch04:844868..845373	-	intergenic
lncRNA1215	SL2.50ch04:1459159..1459572	-	intergenic
lncRNA1216	SL2.50ch04:1459720..1460434	-	intergenic
lncRNA1217	SL2.50ch04:1555162..1555712	-	intergenic
lncRNA1218	SL2.50ch04:1554569..1555102	-	intergenic
lncRNA1219	SL2.50ch04:1728129..1728880	-	intergenic
lncRNA1220	SL2.50ch04:2407781..2408574	-	intragenic
lncRNA1221	SL2.50ch04:2448834..2450194	-	intergenic
lncRNA1222	SL2.50ch04:2474778..2475547	-	intergenic
lncRNA1223	SL2.50ch04:2511356..2512930	+	antisense
lncRNA1224	SL2.50ch04:2570850..2572009	-	intergenic
lncRNA1225	SL2.50ch04:2506009..2506715	+	intergenic
lncRNA1226	SL2.50ch04:2507377..2508895	+	intergenic
lncRNA1227	SL2.50ch04:2658416..2658925	-	intergenic
lncRNA1228	SL2.50ch04:2689468..2690913	+	intergenic
lncRNA1229	SL2.50ch04:2655288..2656149	-	antisense
lncRNA1230	SL2.50ch04:2656257..2657993	-	antisense
lncRNA1231	SL2.50ch04:2885590..2886125	+	intergenic
lncRNA1232	SL2.50ch04:2875642..2876156	+	intragenic
lncRNA1233	SL2.50ch04:2892342..2892934	+	intergenic
lncRNA1234	SL2.50ch04:2893048..2893516	+	intergenic
lncRNA1235	SL2.50ch04:2942851..2943810	+	intergenic
lncRNA1236	SL2.50ch04:3178476..3179083	+	intergenic
lncRNA1237	SL2.50ch04:3185164..3185481	+	intergenic
lncRNA1238	SL2.50ch04:3316752..3317010	-	intergenic
lncRNA1239	SL2.50ch04:3425684..3425934	+	intergenic
lncRNA1240	SL2.50ch04:3877224..3880704	+	intergenic
lncRNA1241	SL2.50ch04:3930503..3935316	+	intergenic
lncRNA1242	SL2.50ch04:4069871..4070441	-	intergenic
lncRNA1243	SL2.50ch04:4104625..4105638	+	intragenic
lncRNA1244	SL2.50ch04:4375606..4375965	+	intergenic
lncRNA1245	SL2.50ch04:4427269..4427723	-	intergenic
lncRNA1246	SL2.50ch04:4431653..4432241	+	intergenic
lncRNA1247	SL2.50ch04:4439076..4439701	+	overlap
lncRNA1248	SL2.50ch04:4788122..4789316	-	intergenic
lncRNA1249	SL2.50ch04:4788556..4789041	+	intergenic
lncRNA1250	SL2.50ch04:4941617..4942950	+	intergenic
lncRNA1251	SL2.50ch04:5053946..5054607	+	intergenic
lncRNA1252	SL2.50ch04:5148862..5150480	+	intergenic
lncRNA1253	SL2.50ch04:5123021..5124052	+	intergenic
lncRNA1254	SL2.50ch04:5319352..5320908	-	overlap
lncRNA1255	SL2.50ch04:5291276..5292318	-	intergenic
lncRNA1256	SL2.50ch04:5536574..5537251	+	intergenic
lncRNA1257	SL2.50ch04:5840041..5840873	+	intergenic
lncRNA1258	SL2.50ch04:6108894..6111131	+	intergenic
lncRNA1259	SL2.50ch04:6758161..6758703	-	intergenic
lncRNA1260	SL2.50ch04:6625205..6625482	+	intergenic
lncRNA1261	SL2.50ch04:6625614..6626194	+	intergenic
lncRNA1262	SL2.50ch04:6916366..6916680	-	intergenic
lncRNA1263	SL2.50ch04:7021846..7022147	-	intergenic
lncRNA1264	SL2.50ch04:7295885..7298402	+	intragenic
lncRNA1265	SL2.50ch04:7364574..7365266	-	intergenic
lncRNA1266	SL2.50ch04:7575352..7576050	+	intragenic
lncRNA1267	SL2.50ch04:7383165..7383749	-	intergenic
lncRNA1268	SL2.50ch04:7576776..7577511	+	intragenic
lncRNA1269	SL2.50ch04:7383884..7384191	-	intergenic
lncRNA1270	SL2.50ch04:7578229..7579424	+	intragenic
lncRNA1271	SL2.50ch04:7384354..7384875	-	intergenic
lncRNA1272	SL2.50ch04:7798971..7799906	-	intergenic
lncRNA1273	SL2.50ch04:7878053..7878291	-	intergenic
lncRNA1274	SL2.50ch04:8520209..8520529	+	intergenic
lncRNA1275	SL2.50ch04:8890886..8891425	+	intergenic
lncRNA1276	SL2.50ch04:9495380..9496124	+	intergenic
lncRNA1277	SL2.50ch04:9587444..9587971	+	intergenic
lncRNA1278	SL2.50ch04:9604785..9605712	-	intergenic
lncRNA1279	SL2.50ch04:9606486..9607065	-	intergenic
lncRNA1280	SL2.50ch04:9786305..9787661	-	intergenic
lncRNA1281	SL2.50ch04:9492360..9495313	+	overlap
lncRNA1282	SL2.50ch04:9609845..9610585	+	intergenic
lncRNA1283	SL2.50ch04:9780883..9785182	-	intergenic
lncRNA1284	SL2.50ch04:11890157..11891680	+	intergenic
lncRNA1285	SL2.50ch04:11892387..11893343	+	intergenic
lncRNA1286	SL2.50ch04:11588534..11593292	+	intergenic
lncRNA1287	SL2.50ch04:12316092..12318102	+	intergenic
lncRNA1288	SL2.50ch04:12378771..12379535	-	intergenic
lncRNA1289	SL2.50ch04:14616080..14616803	-	intergenic
lncRNA1290	SL2.50ch04:16255641..16257933	+	intergenic
lncRNA1291	SL2.50ch04:16278926..16279745	+	intergenic
lncRNA1292	SL2.50ch04:16279866..16280625	+	intergenic
lncRNA1293	SL2.50ch04:17076410..17076998	-	intergenic
lncRNA1294	SL2.50ch04:17078048..17079005	-	intergenic
lncRNA1295	SL2.50ch04:18202561..18203293	-	intergenic
lncRNA1296	SL2.50ch04:18215314..18217330	-	intergenic
lncRNA1297	SL2.50ch04:18255133..18256232	-	intergenic
lncRNA1298	SL2.50ch04:18258321..18258766	-	intergenic
lncRNA1299	SL2.50ch04:18381905..18385423	-	intergenic
lncRNA1300	SL2.50ch04:18857374..18857975	+	intergenic
lncRNA1301	SL2.50ch04:18868766..18869529	-	intergenic
lncRNA1302	SL2.50ch04:18870098..18872852	-	intergenic
lncRNA1303	SL2.50ch04:18889548..18890543	+	intergenic
lncRNA1304	SL2.50ch04:18931641..18932353	-	intergenic
lncRNA1305	SL2.50ch04:21119961..21161312	+	intergenic
lncRNA1306	SL2.50ch04:21121035..21121369	+	intergenic
lncRNA1307	SL2.50ch04:21712246..21713012	-	intergenic
lncRNA1308	SL2.50ch04:21268636..21284994	-	intergenic
lncRNA1309	SL2.50ch04:21992768..21993248	-	intergenic
lncRNA1310	SL2.50ch04:21993381..21994083	-	intergenic
lncRNA1311	SL2.50ch04:22009050..22011245	-	intergenic
lncRNA1312	SL2.50ch04:22417636..22418330	+	intergenic
lncRNA1313	SL2.50ch04:23821610..23824920	-	intergenic
lncRNA1314	SL2.50ch04:24268253..24269174	-	intergenic
lncRNA1315	SL2.50ch04:24269260..24269852	-	intergenic
lncRNA1316	SL2.50ch04:24270549..24272485	-	intergenic
lncRNA1317	SL2.50ch04:25334598..25335590	+	intergenic
lncRNA1318	SL2.50ch04:25332881..25333565	+	intergenic
lncRNA1319	SL2.50ch04:25735339..25735798	-	intergenic
lncRNA1320	SL2.50ch04:25241749..25243679	-	intergenic
lncRNA1321	SL2.50ch04:25738894..25745930	-	intergenic
lncRNA1322	SL2.50ch04:25736079..25736582	-	intergenic
lncRNA1323	SL2.50ch04:26700533..26700757	+	intergenic
lncRNA1324	SL2.50ch04:26745571..26745865	-	intergenic
lncRNA1325	SL2.50ch04:27181818..27182034	+	intergenic
lncRNA1326	SL2.50ch04:27343881..27344460	-	intergenic
lncRNA1327	SL2.50ch04:27394708..27395036	-	intergenic
lncRNA1328	SL2.50ch04:27780256..27781233	-	intergenic
lncRNA1329	SL2.50ch02:42083036..42084879	-	overlap
lncRNA1330	SL2.50ch04:27782278..27782938	-	intergenic
lncRNA1331	SL2.50ch04:27784974..27786227	-	intergenic
lncRNA1332	SL2.50ch04:28643646..28644145	+	intergenic
lncRNA1333	SL2.50ch04:29312520..29322095	+	intergenic
lncRNA1334	SL2.50ch04:29659599..29660077	-	overlap
lncRNA1335	SL2.50ch04:32083861..32086260	+	intergenic
lncRNA1336	SL2.50ch04:32335639..32336232	-	intergenic
lncRNA1337	SL2.50ch04:33411968..33412382	-	overlap
lncRNA1338	SL2.50ch04:33600309..33600611	-	intergenic
lncRNA1339	SL2.50ch04:33712088..33712566	+	intergenic
lncRNA1340	SL2.50ch04:32276627..32277479	+	intergenic
lncRNA1341	SL2.50ch04:32277611..32278217	+	intergenic
lncRNA1342	SL2.50ch04:33704080..33711173	-	intergenic
lncRNA1343	SL2.50ch04:34257571..34258067	-	intergenic
lncRNA1344	SL2.50ch04:35253221..35255695	-	intergenic
lncRNA1345	SL2.50ch04:39711733..39712492	+	intergenic
lncRNA1346	SL2.50ch04:39855907..39856694	-	intergenic
lncRNA1347	SL2.50ch04:41022274..41023389	+	intergenic
lncRNA1348	SL2.50ch04:41014354..41022103	+	intergenic
lncRNA1349	SL2.50ch04:41018771..41019367	+	intergenic
lncRNA1350	SL2.50ch04:42599718..42600501	-	intergenic
lncRNA1351	SL2.50ch04:43116406..43116609	-	intergenic
lncRNA1352	SL2.50ch04:42764169..42764921	-	intergenic
lncRNA1353	SL2.50ch04:44156796..44158630	+	intergenic
lncRNA1354	SL2.50ch04:44163437..44171937	+	intergenic
lncRNA1355	SL2.50ch04:43409877..43410244	+	intergenic
lncRNA1356	SL2.50ch04:43410799..43411058	+	intergenic
lncRNA1357	SL2.50ch04:43411360..43412145	+	intergenic
lncRNA1358	SL2.50ch04:43412594..43413762	+	intergenic
lncRNA1359	SL2.50ch04:43413850..43414665	+	intergenic
lncRNA1360	SL2.50ch04:45143601..45143809	+	intergenic
lncRNA1361	SL2.50ch04:45553916..45555558	+	intergenic
lncRNA1362	SL2.50ch04:45555738..45556780	+	intergenic
lncRNA1363	SL2.50ch04:46218477..46218691	+	intergenic
lncRNA1364	SL2.50ch04:47273720..47274479	-	intergenic
lncRNA1365	SL2.50ch04:48037368..48037944	-	intergenic
lncRNA1366	SL2.50ch04:48036161..48036701	-	intergenic
lncRNA1367	SL2.50ch04:48191687..48192799	+	intergenic
lncRNA1368	SL2.50ch04:48279535..48280092	+	intergenic
lncRNA1369	SL2.50ch04:49326186..49328737	-	intergenic
lncRNA1370	SL2.50ch04:50168487..50171066	-	intergenic
lncRNA1371	SL2.50ch04:50169966..50170181	-	intergenic
lncRNA1372	SL2.50ch04:50932850..50933584	+	intergenic
lncRNA1373	SL2.50ch04:51124137..51124472	+	intergenic
lncRNA1374	SL2.50ch04:51058694..51061409	+	intragenic
lncRNA1375	SL2.50ch04:51725175..51725450	-	intergenic
lncRNA1376	SL2.50ch04:51790457..51790674	-	intergenic
lncRNA1377	SL2.50ch04:52325524..52326056	-	intergenic
lncRNA1378	SL2.50ch04:52501866..52503615	-	intergenic
lncRNA1379	SL2.50ch04:52730169..52735582	+	intergenic
lncRNA1380	SL2.50ch04:53387867..53388445	-	intergenic
lncRNA1381	SL2.50ch04:53237124..53244097	-	intergenic
lncRNA1382	SL2.50ch04:53413864..53418615	+	intergenic
lncRNA1383	SL2.50ch04:53230358..53231723	-	intergenic
lncRNA1384	SL2.50ch04:53807773..53808447	+	intergenic
lncRNA1385	SL2.50ch04:53964504..53965175	+	intergenic
lncRNA1386	SL2.50ch04:54115407..54115816	+	intragenic
lncRNA1387	SL2.50ch04:54072042..54072790	+	intragenic
lncRNA1388	SL2.50ch04:54503277..54503788	+	intragenic
lncRNA1389	SL2.50ch04:55066383..55067429	-	intergenic
lncRNA1390	SL2.50ch04:55126985..55127509	+	overlap
lncRNA1391	SL2.50ch04:55143711..55144392	+	intergenic
lncRNA1392	SL2.50ch04:55115747..55116195	-	intergenic
lncRNA1393	SL2.50ch04:55440894..55441311	+	intergenic
lncRNA1394	SL2.50ch04:55441711..55442319	+	intergenic
lncRNA1395	SL2.50ch04:55608567..55609292	-	intergenic
lncRNA1396	SL2.50ch04:55609502..55609855	-	intergenic
lncRNA1397	SL2.50ch04:55612933..55633962	-	overlap
lncRNA1398	SL2.50ch04:55624176..55624521	-	intragenic
lncRNA1399	SL2.50ch04:55624632..55625279	-	intragenic
lncRNA1400	SL2.50ch04:55827452..55827835	-	intergenic
lncRNA1401	SL2.50ch04:56027199..56028678	+	intergenic
lncRNA1402	SL2.50ch04:56024751..56025211	+	intergenic
lncRNA1403	SL2.50ch04:57890246..57890807	+	intergenic
lncRNA1404	SL2.50ch04:58004882..58005163	+	intergenic
lncRNA1405	SL2.50ch04:58049491..58050185	-	intergenic
lncRNA1406	SL2.50ch04:58189994..58190908	+	intergenic
lncRNA1407	SL2.50ch04:58192145..58194947	+	intergenic
lncRNA1408	SL2.50ch04:58195752..58197153	+	intergenic
lncRNA1409	SL2.50ch04:58299712..58299921	-	intergenic
lncRNA1410	SL2.50ch04:58439733..58441327	+	intergenic
lncRNA1411	SL2.50ch04:58656429..58658200	-	overlap
lncRNA1412	SL2.50ch04:59105429..59106013	+	intergenic
lncRNA1413	SL2.50ch04:59296231..59296706	-	intragenic
lncRNA1414	SL2.50ch04:59221174..59221561	+	intergenic
lncRNA1415	SL2.50ch03:21718329..21719074	+	intergenic
lncRNA1416	SL2.50ch04:59583182..59583781	+	intergenic
lncRNA1417	SL2.50ch04:59569736..59570313	+	intergenic
lncRNA1418	SL2.50ch04:59725206..59726166	-	intergenic
lncRNA1419	SL2.50ch04:59933911..59934334	+	intergenic
lncRNA1420	SL2.50ch04:60067139..60067642	+	intergenic
lncRNA1421	SL2.50ch04:60068454..60068814	+	intergenic
lncRNA1422	SL2.50ch04:60198896..60199110	+	intragenic
lncRNA1423	SL2.50ch04:60231560..60232188	-	intergenic
lncRNA1424	SL2.50ch04:60353920..60355421	+	intragenic
lncRNA1425	SL2.50ch04:60374922..60375474	+	intragenic
lncRNA1426	SL2.50ch04:60577643..60578145	+	overlap
lncRNA1427	SL2.50ch04:60737496..60738152	-	intergenic
lncRNA1428	SL2.50ch04:60898632..60900010	+	intergenic
lncRNA1429	SL2.50ch04:61003790..61004043	-	intergenic
lncRNA1430	SL2.50ch04:60848051..60851780	+	intergenic
lncRNA1431	SL2.50ch04:61052606..61052978	+	intragenic
lncRNA1432	SL2.50ch04:61064146..61064455	-	intergenic
lncRNA1433	SL2.50ch04:61426535..61427101	-	intergenic
lncRNA1434	SL2.50ch04:61580716..61581213	+	intragenic
lncRNA1435	SL2.50ch04:61599083..61599299	-	intergenic
lncRNA1436	SL2.50ch04:61874170..61882143	+	overlap
lncRNA1437	SL2.50ch04:61909761..61910796	+	intragenic
lncRNA1438	SL2.50ch04:61996430..61996792	-	intragenic
lncRNA1439	SL2.50ch04:62075111..62075311	+	intergenic
lncRNA1440	SL2.50ch04:62400649..62400955	-	intergenic
lncRNA1441	SL2.50ch04:62473982..62475062	-	intragenic
lncRNA1442	SL2.50ch04:62483704..62483919	+	intergenic
lncRNA1443	SL2.50ch04:62515747..62516440	-	overlap
lncRNA1444	SL2.50ch04:62663033..62663253	-	intergenic
lncRNA1445	SL2.50ch04:63120303..63121163	-	intergenic
lncRNA1446	SL2.50ch04:63228841..63229189	+	intragenic
lncRNA1447	SL2.50ch04:63728723..63728965	-	intragenic
lncRNA1448	SL2.50ch04:63772361..63774794	+	intergenic
lncRNA1449	SL2.50ch04:64106606..64106827	+	intergenic
lncRNA1450	SL2.50ch04:63968159..63971538	-	overlap
lncRNA1451	SL2.50ch04:64113443..64113990	+	intergenic
lncRNA1452	SL2.50ch04:64305712..64306411	+	intergenic
lncRNA1453	SL2.50ch04:64378819..64379149	-	intragenic
lncRNA1454	SL2.50ch04:64441723..64442346	-	intragenic
lncRNA1455	SL2.50ch04:64470519..64471358	+	intergenic
lncRNA1456	SL2.50ch04:64518250..64519724	+	intergenic
lncRNA1457	SL2.50ch04:64628758..64629284	+	intergenic
lncRNA1458	SL2.50ch04:64832335..64832654	-	intragenic
lncRNA1459	SL2.50ch03:57585162..57585849	+	intergenic
lncRNA1460	SL2.50ch04:65176118..65178916	+	overlap
lncRNA1461	SL2.50ch04:65230898..65231186	-	intragenic
lncRNA1462	SL2.50ch04:65261451..65262008	+	intergenic
lncRNA1463	SL2.50ch04:65618561..65619206	+	intergenic
lncRNA1464	SL2.50ch04:65934485..65934775	+	intergenic
lncRNA1465	SL2.50ch04:66001572..66002822	+	intergenic
lncRNA1466	SL2.50ch04:65966580..65966979	+	intergenic
lncRNA1467	SL2.50ch04:66110787..66111542	+	intergenic
lncRNA1468	SL2.50ch04:66210002..66210736	+	intergenic
lncRNA1469	SL2.50ch04:66309688..66310484	-	overlap
lncRNA1470	SL2.50ch04:66458029..66459469	-	overlap
lncRNA1471	SL2.50ch03:62548671..62549342	+	intergenic
lncRNA1472	SL2.50ch05:30378..31163	-	intergenic
lncRNA1473	SL2.50ch05:107235..107657	+	intergenic
lncRNA1474	SL2.50ch05:508643..510534	-	overlap
lncRNA1475	SL2.50ch05:765567..765810	+	intergenic
lncRNA1476	SL2.50ch05:812703..813638	-	intergenic
lncRNA1477	SL2.50ch05:817340..818614	+	intergenic
lncRNA1478	SL2.50ch05:849740..850305	-	intergenic
lncRNA1479	SL2.50ch05:846758..847742	-	intragenic
lncRNA1480	SL2.50ch05:879994..882324	-	intergenic
lncRNA1481	SL2.50ch05:1019960..1020944	+	intergenic
lncRNA1482	SL2.50ch05:1024896..1025621	+	intergenic
lncRNA1483	SL2.50ch05:1339530..1340592	+	antisense
lncRNA1484	SL2.50ch05:1406199..1406667	+	intragenic
lncRNA1485	SL2.50ch05:1370127..1375807	+	overlap
lncRNA1486	SL2.50ch05:1637325..1637792	+	intergenic
lncRNA1487	SL2.50ch05:1757345..1757666	-	intergenic
lncRNA1488	SL2.50ch05:1862952..1864078	+	intergenic
lncRNA1489	SL2.50ch05:2203222..2203555	-	antisense
lncRNA1490	SL2.50ch05:2444421..2444731	+	intergenic
lncRNA1491	SL2.50ch05:2527048..2527645	-	intergenic
lncRNA1492	SL2.50ch05:2527731..2528282	-	intergenic
lncRNA1493	SL2.50ch05:2589269..2589919	+	intergenic
lncRNA1494	SL2.50ch05:2732025..2732382	+	intergenic
lncRNA1495	SL2.50ch05:3178649..3179322	-	intergenic
lncRNA1496	SL2.50ch05:3497302..3499043	+	intergenic
lncRNA1497	SL2.50ch05:3514208..3514685	-	intergenic
lncRNA1498	SL2.50ch05:3501624..3501889	-	intergenic
lncRNA1499	SL2.50ch05:3757827..3759265	+	intergenic
lncRNA1500	SL2.50ch05:3809045..3810171	+	intergenic
lncRNA1501	SL2.50ch05:3823250..3827283	-	intragenic
lncRNA1502	SL2.50ch05:3943992..3944200	+	antisense
lncRNA1503	SL2.50ch05:3986648..3986996	-	intergenic
lncRNA1504	SL2.50ch05:4676640..4677223	+	intergenic
lncRNA1505	SL2.50ch05:4693127..4693869	+	intergenic
lncRNA1506	SL2.50ch05:4751206..4751697	-	intergenic
lncRNA1507	SL2.50ch05:4811211..4812596	-	intergenic
lncRNA1508	SL2.50ch05:4835466..4835935	+	intragenic
lncRNA1509	SL2.50ch05:4777040..4777393	-	intragenic
lncRNA1510	SL2.50ch05:4777683..4778420	-	intragenic
lncRNA1511	SL2.50ch05:4859219..4859916	+	antisense
lncRNA1512	SL2.50ch05:4975784..4976056	-	intergenic
lncRNA1513	SL2.50ch05:5231195..5231452	+	intergenic
lncRNA1514	SL2.50ch05:5493359..5493667	+	intragenic
lncRNA1515	SL2.50ch05:5462979..5463588	+	intragenic
lncRNA1516	SL2.50ch05:5772595..5772942	+	antisense
lncRNA1517	SL2.50ch05:6044615..6045344	-	intergenic
lncRNA1518	SL2.50ch05:6342744..6343263	-	intergenic
lncRNA1519	SL2.50ch05:6421984..6422897	+	intergenic
lncRNA1520	SL2.50ch05:6278668..6280897	+	antisense
lncRNA1521	SL2.50ch05:6498535..6499034	+	intergenic
lncRNA1522	SL2.50ch05:6498928..6499229	-	intergenic
lncRNA1523	SL2.50ch05:6770086..6770825	+	intergenic
lncRNA1524	SL2.50ch05:6768379..6769901	+	intergenic
lncRNA1525	SL2.50ch05:6873706..6874304	+	intergenic
lncRNA1526	SL2.50ch05:6930469..6930696	+	intergenic
lncRNA1527	SL2.50ch05:7116294..7116796	-	intergenic
lncRNA1528	SL2.50ch05:7117678..7118217	-	intergenic
lncRNA1529	SL2.50ch05:7471001..7476778	+	overlap
lncRNA1530	SL2.50ch05:7981754..7982154	-	intergenic
lncRNA1531	SL2.50ch05:8069843..8070414	+	intergenic
lncRNA1532	SL2.50ch05:7948056..7950511	-	intergenic
lncRNA1533	SL2.50ch05:8070992..8071690	+	intergenic
lncRNA1534	SL2.50ch05:8101979..8102239	+	intergenic
lncRNA1535	SL2.50ch05:7945340..7946070	-	intergenic
lncRNA1536	SL2.50ch05:7949781..7950239	-	intergenic
lncRNA1537	SL2.50ch05:7950697..7951091	-	intergenic
lncRNA1538	SL2.50ch05:7951447..7951656	-	intergenic
lncRNA1539	SL2.50ch05:8211923..8212618	+	intergenic
lncRNA1540	SL2.50ch05:7951819..7952330	-	intergenic
lncRNA1541	SL2.50ch05:7952645..7952846	-	intergenic
lncRNA1542	SL2.50ch05:7953172..7953482	-	intergenic
lncRNA1543	SL2.50ch05:7953668..7953906	-	intergenic
lncRNA1544	SL2.50ch05:7954575..7954966	-	intergenic
lncRNA1545	SL2.50ch05:8445999..8449582	+	intragenic
lncRNA1546	SL2.50ch05:8446430..8446887	+	intragenic
lncRNA1547	SL2.50ch05:8447093..8447488	+	intragenic
lncRNA1548	SL2.50ch05:8618985..8623269	+	overlap
lncRNA1549	SL2.50ch05:8922437..8923138	+	intergenic
lncRNA1550	SL2.50ch05:9154928..9155985	-	intergenic
lncRNA1551	SL2.50ch05:9427882..9443271	-	intergenic
lncRNA1552	SL2.50ch05:9820025..9821380	+	intergenic
lncRNA1553	SL2.50ch05:10470143..10471744	+	intergenic
lncRNA1554	SL2.50ch05:10471973..10472407	+	intergenic
lncRNA1555	SL2.50ch05:10465076..10466681	+	intragenic
lncRNA1556	SL2.50ch05:10522647..10523887	-	intergenic
lncRNA1557	SL2.50ch05:10523528..10524172	+	intergenic
lncRNA1558	SL2.50ch05:10624603..10625167	+	intergenic
lncRNA1559	SL2.50ch05:10765081..10765493	+	intergenic
lncRNA1560	SL2.50ch05:10567971..10568851	+	intergenic
lncRNA1561	SL2.50ch05:10959302..10959767	-	intergenic
lncRNA1562	SL2.50ch05:10686468..10687930	-	intergenic
lncRNA1563	SL2.50ch05:11216589..11217023	-	intergenic
lncRNA1564	SL2.50ch05:11252640..11253077	-	intergenic
lncRNA1565	SL2.50ch05:11785166..11785439	+	intergenic
lncRNA1566	SL2.50ch05:11788495..11789190	+	intergenic
lncRNA1567	SL2.50ch05:11859492..11860255	+	intergenic
lncRNA1568	SL2.50ch05:11842207..11842953	+	intergenic
lncRNA1569	SL2.50ch05:12107975..12109667	-	intergenic
lncRNA1570	SL2.50ch05:11858569..11859419	+	intergenic
lncRNA1571	SL2.50ch05:12065809..12066334	+	intergenic
lncRNA1572	SL2.50ch05:12361668..12362633	+	intergenic
lncRNA1573	SL2.50ch05:12361776..12362638	-	intergenic
lncRNA1574	SL2.50ch05:12950490..12950859	+	intragenic
lncRNA1575	SL2.50ch05:12917767..12918855	+	intergenic
lncRNA1576	SL2.50ch05:14555083..14556211	-	intergenic
lncRNA1577	SL2.50ch05:13935336..13957759	+	intergenic
lncRNA1578	SL2.50ch05:13940940..13941695	+	intergenic
lncRNA1579	SL2.50ch05:13942084..13942737	+	intergenic
lncRNA1580	SL2.50ch05:13950322..13950887	+	intergenic
lncRNA1581	SL2.50ch05:13951753..13952821	+	intergenic
lncRNA1582	SL2.50ch05:16791383..16792159	-	intergenic
lncRNA1583	SL2.50ch05:15998433..15999071	-	overlap
lncRNA1584	SL2.50ch05:19175392..19176241	-	intergenic
lncRNA1585	SL2.50ch05:19063581..19064553	+	intergenic
lncRNA1586	SL2.50ch05:19331874..19332969	-	intergenic
lncRNA1587	SL2.50ch05:19348285..19348588	+	intergenic
lncRNA1588	SL2.50ch05:19348780..19348980	+	intergenic
lncRNA1589	SL2.50ch05:19312577..19316870	+	intergenic
lncRNA1590	SL2.50ch05:19888770..19889008	+	intergenic
lncRNA1591	SL2.50ch05:19916445..19917130	+	intergenic
lncRNA1592	SL2.50ch05:20057059..20057495	+	intergenic
lncRNA1593	SL2.50ch05:20134506..20150197	-	overlap
lncRNA1594	SL2.50ch05:19899825..19900747	+	intergenic
lncRNA1595	SL2.50ch05:20518341..20519098	+	intergenic
lncRNA1596	SL2.50ch05:20733041..20733889	-	intergenic
lncRNA1597	SL2.50ch05:20711360..20713219	+	intergenic
lncRNA1598	SL2.50ch05:20734910..20735756	-	intergenic
lncRNA1599	SL2.50ch05:20736468..20737077	-	intergenic
lncRNA1600	SL2.50ch05:20706480..20707122	+	intergenic
lncRNA1601	SL2.50ch05:21461766..21465396	-	intergenic
lncRNA1602	SL2.50ch05:21520965..21532090	+	intergenic
lncRNA1603	SL2.50ch05:21532491..21532784	+	intergenic
lncRNA1604	SL2.50ch05:22229767..22230080	-	intergenic
lncRNA1605	SL2.50ch05:22816022..22816254	-	intergenic
lncRNA1606	SL2.50ch05:22819183..22820119	-	intergenic
lncRNA1607	SL2.50ch05:22817649..22819100	-	intergenic
lncRNA1608	SL2.50ch05:22817212..22817575	-	intergenic
lncRNA1609	SL2.50ch05:22899103..22900055	-	intragenic
lncRNA1610	SL2.50ch05:23497850..23512904	+	intergenic
lncRNA1611	SL2.50ch05:24211380..24213717	+	intergenic
lncRNA1612	SL2.50ch05:24377483..24378398	-	intergenic
lncRNA1613	SL2.50ch05:24234354..24236143	+	overlap
lncRNA1614	SL2.50ch05:23992306..23993072	+	antisense
lncRNA1615	SL2.50ch05:24524045..24524703	-	intergenic
lncRNA1616	SL2.50ch05:24382007..24382883	-	intergenic
lncRNA1617	SL2.50ch05:25529235..25531839	-	intergenic
lncRNA1618	SL2.50ch05:26866808..26898187	-	overlap
lncRNA1619	SL2.50ch05:26941923..26942479	+	intergenic
lncRNA1620	SL2.50ch05:26985427..26985946	+	intergenic
lncRNA1621	SL2.50ch05:26874925..26875354	-	intergenic
lncRNA1622	SL2.50ch05:26994955..26995326	+	intergenic
lncRNA1623	SL2.50ch05:27012309..27012820	-	intergenic
lncRNA1624	SL2.50ch05:27100907..27102008	-	intergenic
lncRNA1625	SL2.50ch05:27099370..27100807	-	intergenic
lncRNA1626	SL2.50ch05:27093508..27094292	-	intergenic
lncRNA1627	SL2.50ch05:27112852..27113285	-	intergenic
lncRNA1628	SL2.50ch05:26908849..26936931	+	intergenic
lncRNA1629	SL2.50ch05:28566213..28567873	-	intergenic
lncRNA1630	SL2.50ch05:28583435..28586476	-	intergenic
lncRNA1631	SL2.50ch05:28567983..28569040	-	intergenic
lncRNA1632	SL2.50ch05:28878145..28880379	-	intergenic
lncRNA1633	SL2.50ch05:28879297..28879722	-	intergenic
lncRNA1634	SL2.50ch05:29366331..29366934	+	intergenic
lncRNA1635	SL2.50ch05:29367441..29368487	+	intergenic
lncRNA1636	SL2.50ch05:29369097..29369874	+	intergenic
lncRNA1637	SL2.50ch05:29421085..29422044	-	intergenic
lncRNA1638	SL2.50ch05:30079080..30079704	-	intergenic
lncRNA1639	SL2.50ch05:30163385..30165083	-	intergenic
lncRNA1640	SL2.50ch05:30205557..30208463	-	intergenic
lncRNA1641	SL2.50ch05:30175966..30180954	-	intergenic
lncRNA1642	SL2.50ch05:30610758..30613516	-	overlap
lncRNA1643	SL2.50ch05:31636444..31636776	+	intergenic
lncRNA1644	SL2.50ch05:31637393..31638324	+	intergenic
lncRNA1645	SL2.50ch05:31776580..31776839	-	intergenic
lncRNA1646	SL2.50ch05:33088574..33089418	+	intergenic
lncRNA1647	SL2.50ch05:33080847..33081463	+	intergenic
lncRNA1648	SL2.50ch05:34059163..34059451	+	intergenic
lncRNA1649	SL2.50ch05:34131896..34132448	-	intergenic
lncRNA1650	SL2.50ch05:34163241..34164023	-	intergenic
lncRNA1651	SL2.50ch05:34919586..34920934	+	intergenic
lncRNA1652	SL2.50ch05:34921149..34921961	+	intergenic
lncRNA1653	SL2.50ch05:35698760..35699195	-	intergenic
lncRNA1654	SL2.50ch05:36962785..36962990	-	intergenic
lncRNA1655	SL2.50ch05:37239627..37240689	-	intergenic
lncRNA1656	SL2.50ch05:36252851..36253730	-	intergenic
lncRNA1657	SL2.50ch05:37240834..37241318	-	intergenic
lncRNA1658	SL2.50ch05:36254193..36255692	-	intergenic
lncRNA1659	SL2.50ch05:38777116..38778026	+	intergenic
lncRNA1660	SL2.50ch05:39926527..39926794	-	intergenic
lncRNA1661	SL2.50ch05:40067681..40068527	+	intergenic
lncRNA1662	SL2.50ch05:40173419..40173781	-	intergenic
lncRNA1663	SL2.50ch05:40170787..40173277	-	intergenic
lncRNA1664	SL2.50ch05:41200550..41201149	-	intergenic
lncRNA1665	SL2.50ch05:41213596..41215382	+	intergenic
lncRNA1666	SL2.50ch05:41382127..41382629	-	intergenic
lncRNA1667	SL2.50ch05:41382682..41383455	-	intergenic
lncRNA1668	SL2.50ch05:41384670..41385193	-	intergenic
lncRNA1669	SL2.50ch05:41617777..41620407	+	overlap
lncRNA1670	SL2.50ch05:43128526..43136669	+	intergenic
lncRNA1671	SL2.50ch05:43134740..43136080	+	intergenic
lncRNA1672	SL2.50ch05:44547358..44550138	-	intergenic
lncRNA1673	SL2.50ch05:45135297..45135569	+	intergenic
lncRNA1674	SL2.50ch05:44550553..44551090	-	intergenic
lncRNA1675	SL2.50ch05:46454994..46455209	-	intergenic
lncRNA1676	SL2.50ch05:46859756..46860522	+	intergenic
lncRNA1677	SL2.50ch05:47769038..47769746	+	intergenic
lncRNA1678	SL2.50ch05:47787284..47789876	+	intergenic
lncRNA1679	SL2.50ch05:48578435..48579362	+	intergenic
lncRNA1680	SL2.50ch05:49269926..49271767	-	intergenic
lncRNA1681	SL2.50ch05:49555064..49556072	+	intergenic
lncRNA1682	SL2.50ch05:49266300..49269550	-	intergenic
lncRNA1683	SL2.50ch12:52617262..52617544	+	intergenic
lncRNA1684	SL2.50ch05:51359001..51359728	-	intergenic
lncRNA1685	SL2.50ch05:51362298..51363368	-	intergenic
lncRNA1686	SL2.50ch05:51413293..51413859	+	intergenic
lncRNA1687	SL2.50ch05:51365914..51367429	-	intergenic
lncRNA1688	SL2.50ch05:51645180..51645661	-	intergenic
lncRNA1689	SL2.50ch05:51644502..51645044	-	intergenic
lncRNA1690	SL2.50ch05:53646833..53647270	-	intergenic
lncRNA1691	SL2.50ch05:54179891..54180367	-	intergenic
lncRNA1692	SL2.50ch05:53759614..53761946	-	intergenic
lncRNA1693	SL2.50ch05:54796757..54798022	-	intergenic
lncRNA1694	SL2.50ch05:54641891..54644273	-	intergenic
lncRNA1695	SL2.50ch05:54629849..54630122	-	intergenic
lncRNA1696	SL2.50ch05:54631505..54631898	-	intergenic
lncRNA1697	SL2.50ch05:54983267..54983749	+	intergenic
lncRNA1698	SL2.50ch05:54632344..54635610	-	intergenic
lncRNA1699	SL2.50ch05:54637152..54637910	-	intergenic
lncRNA1700	SL2.50ch05:54640847..54641127	-	intergenic
lncRNA1701	SL2.50ch05:56262839..56263648	-	intergenic
lncRNA1702	SL2.50ch05:56263744..56264332	-	intergenic
lncRNA1703	SL2.50ch05:56268281..56269003	-	intergenic
lncRNA1704	SL2.50ch05:56202607..56203335	+	intergenic
lncRNA1705	SL2.50ch05:56755105..56756008	-	overlap
lncRNA1706	SL2.50ch05:56828615..56829954	-	intergenic
lncRNA1707	SL2.50ch05:56837934..56838957	-	intergenic
lncRNA1708	SL2.50ch05:56989075..56991509	-	intergenic
lncRNA1709	SL2.50ch05:56836672..56837475	-	intergenic
lncRNA1710	SL2.50ch05:57230189..57231546	+	intergenic
lncRNA1711	SL2.50ch05:56303374..56305498	-	intergenic
lncRNA1712	SL2.50ch05:56276396..56277466	-	intergenic
lncRNA1713	SL2.50ch05:56277568..56277931	-	intergenic
lncRNA1714	SL2.50ch05:57138379..57144243	-	intergenic
lncRNA1715	SL2.50ch05:57430421..57430794	-	intergenic
lncRNA1716	SL2.50ch05:57575249..57575998	+	intergenic
lncRNA1717	SL2.50ch05:56281392..56281758	-	intergenic
lncRNA1718	SL2.50ch05:56283724..56284078	-	intergenic
lncRNA1719	SL2.50ch05:56284257..56284656	-	intergenic
lncRNA1720	SL2.50ch05:56286183..56286656	-	intergenic
lncRNA1721	SL2.50ch05:56296222..56296426	-	intergenic
lncRNA1722	SL2.50ch05:56297004..56297479	-	intergenic
lncRNA1723	SL2.50ch05:56298650..56298892	-	intergenic
lncRNA1724	SL2.50ch05:58476812..58477255	+	intergenic
lncRNA1725	SL2.50ch05:58620566..58623299	+	intergenic
lncRNA1726	SL2.50ch05:58472680..58474274	+	intergenic
lncRNA1727	SL2.50ch05:59747407..59747753	-	intergenic
lncRNA1728	SL2.50ch05:59966232..59966924	+	intergenic
lncRNA1729	SL2.50ch05:59972039..59973334	+	intergenic
lncRNA1730	SL2.50ch05:59892191..59893825	-	overlap
lncRNA1731	SL2.50ch05:60671194..60673142	+	intergenic
lncRNA1732	SL2.50ch05:60885698..60887154	+	intergenic
lncRNA1733	SL2.50ch05:60893256..60895056	+	intergenic
lncRNA1734	SL2.50ch10:27650048..27651165	-	intergenic
lncRNA1735	SL2.50ch05:60913765..60914902	+	intergenic
lncRNA1736	SL2.50ch05:60836602..60837183	-	intergenic
lncRNA1737	SL2.50ch05:60997538..60998147	-	intragenic
lncRNA1738	SL2.50ch05:61163446..61164004	+	intergenic
lncRNA1739	SL2.50ch05:60996233..60996626	+	intergenic
lncRNA1740	SL2.50ch05:61162371..61163359	+	intergenic
lncRNA1741	SL2.50ch05:60996709..60997144	+	intergenic
lncRNA1742	SL2.50ch05:61068211..61072291	-	intergenic
lncRNA1743	SL2.50ch05:61617390..61618121	+	intergenic
lncRNA1744	SL2.50ch05:61631336..61632422	-	intergenic
lncRNA1745	SL2.50ch05:61712504..61712719	+	intergenic
lncRNA1746	SL2.50ch05:61833962..61834823	+	intragenic
lncRNA1747	SL2.50ch05:62186494..62187070	+	intergenic
lncRNA1748	SL2.50ch05:62346174..62348657	-	intergenic
lncRNA1749	SL2.50ch05:62613347..62614335	-	intragenic
lncRNA1750	SL2.50ch05:62983317..62983649	-	intergenic
lncRNA1751	SL2.50ch05:63053074..63053680	-	intragenic
lncRNA1752	SL2.50ch05:63555397..63555995	-	intragenic
lncRNA1753	SL2.50ch05:64433804..64434348	+	intergenic
lncRNA1754	SL2.50ch05:64550061..64550291	-	intergenic
lncRNA1755	SL2.50ch05:64571279..64571725	-	intragenic
lncRNA1756	SL2.50ch05:64473954..64474603	-	intergenic
lncRNA1757	SL2.50ch05:64671950..64672206	+	intergenic
lncRNA1758	SL2.50ch05:64808204..64808411	-	intergenic
lncRNA1759	SL2.50ch05:64808710..64809024	+	intergenic
lncRNA1760	SL2.50ch05:64754745..64755356	-	intragenic
lncRNA1761	SL2.50ch05:64956207..64956971	+	intergenic
lncRNA1762	SL2.50ch05:65021929..65022400	+	intergenic
lncRNA1763	SL2.50ch05:65210419..65211413	+	intergenic
lncRNA1764	SL2.50ch05:65290798..65291565	-	intragenic
lncRNA1765	SL2.50ch05:65331822..65333009	+	intragenic
lncRNA1766	SL2.50ch05:65302780..65303330	-	intergenic
lncRNA1767	SL2.50ch05:65379080..65379812	+	overlap
lncRNA1768	SL2.50ch05:65417002..65417289	+	overlap
lncRNA1769	SL2.50ch05:65417835..65418726	+	intergenic
lncRNA1770	SL2.50ch05:65843495..65844243	+	intergenic
lncRNA1771	SL2.50ch05:65848390..65849212	+	intragenic
lncRNA1772	SL2.50ch05:65855631..65855859	+	intergenic
lncRNA1773	SL2.50ch06:220144..232627	-	intergenic
lncRNA1774	SL2.50ch06:411086..412149	-	intergenic
lncRNA1775	SL2.50ch06:683701..683945	-	intergenic
lncRNA1776	SL2.50ch06:697650..698157	-	intergenic
lncRNA1777	SL2.50ch06:780094..781050	+	intergenic
lncRNA1778	SL2.50ch06:703945..710502	-	overlap
lncRNA1779	SL2.50ch06:785639..787901	+	intergenic
lncRNA1780	SL2.50ch06:943768..947641	-	intergenic
lncRNA1781	SL2.50ch06:1279079..1279677	+	intergenic
lncRNA1782	SL2.50ch06:1282207..1282915	-	intergenic
lncRNA1783	SL2.50ch06:1281697..1282150	-	intergenic
lncRNA1784	SL2.50ch06:1377023..1377912	+	intergenic
lncRNA1785	SL2.50ch07:62457164..62458682	+	overlap
lncRNA1786	SL2.50ch06:1489945..1490674	+	intergenic
lncRNA1787	SL2.50ch06:1494773..1495204	+	intergenic
lncRNA1788	SL2.50ch06:1311920..1312413	-	intergenic
lncRNA1789	SL2.50ch06:1313447..1313889	-	intergenic
lncRNA1790	SL2.50ch06:1637248..1637632	-	intergenic
lncRNA1791	SL2.50ch06:1520884..1525358	-	overlap
lncRNA1792	SL2.50ch06:1807914..1808924	+	intergenic
lncRNA1793	SL2.50ch06:2000188..2000672	+	intergenic
lncRNA1794	SL2.50ch06:2001055..2001797	+	intergenic
lncRNA1795	SL2.50ch06:2076490..2077920	+	intergenic
lncRNA1796	SL2.50ch06:2304910..2307902	-	intragenic
lncRNA1797	SL2.50ch06:2302554..2302859	-	intergenic
lncRNA1798	SL2.50ch06:2303301..2303666	-	intergenic
lncRNA1799	SL2.50ch06:2304098..2304303	-	intergenic
lncRNA1800	SL2.50ch06:2584740..2585963	-	intragenic
lncRNA1801	SL2.50ch06:2603431..2604726	+	intergenic
lncRNA1802	SL2.50ch06:2605358..2606339	+	intergenic
lncRNA1803	SL2.50ch06:3222757..3223127	-	intergenic
lncRNA1804	SL2.50ch06:3223777..3224044	-	intergenic
lncRNA1805	SL2.50ch06:3454746..3455005	+	intergenic
lncRNA1806	SL2.50ch06:3455553..3456427	+	intergenic
lncRNA1807	SL2.50ch06:3586663..3587186	-	intergenic
lncRNA1808	SL2.50ch06:4670332..4671089	-	intergenic
lncRNA1809	SL2.50ch06:4875775..4876345	+	intergenic
lncRNA1810	SL2.50ch06:4553773..4558143	-	intergenic
lncRNA1811	SL2.50ch06:4892266..4895510	-	intergenic
lncRNA1812	SL2.50ch06:5816910..5817648	+	intergenic
lncRNA1813	SL2.50ch06:6389754..6390016	+	intergenic
lncRNA1814	SL2.50ch06:6389754..6390060	-	intergenic
lncRNA1815	SL2.50ch06:6870436..6871992	-	intergenic
lncRNA1816	SL2.50ch06:6996461..6996827	-	intergenic
lncRNA1817	SL2.50ch06:7559075..7559515	-	intragenic
lncRNA1818	SL2.50ch06:8118371..8118696	-	intragenic
lncRNA1819	SL2.50ch06:12849561..12849869	+	intergenic
lncRNA1820	SL2.50ch06:13773356..13773816	-	intergenic
lncRNA1821	SL2.50ch06:13774961..13776136	-	intergenic
lncRNA1822	SL2.50ch06:13843247..13843456	-	intergenic
lncRNA1823	SL2.50ch06:13788611..13789736	-	intergenic
lncRNA1824	SL2.50ch06:14524873..14528777	-	intergenic
lncRNA1825	SL2.50ch06:16804394..16816693	-	intergenic
lncRNA1826	SL2.50ch06:18991016..18992036	+	intergenic
lncRNA1827	SL2.50ch06:16120585..16122334	-	intergenic
lncRNA1828	SL2.50ch06:16118933..16123899	+	intergenic
lncRNA1829	SL2.50ch06:16119412..16119954	+	intergenic
lncRNA1830	SL2.50ch06:20147947..20149834	+	intergenic
lncRNA1831	SL2.50ch06:22311374..22311638	+	intergenic
lncRNA1832	SL2.50ch06:22321520..22322495	+	intergenic
lncRNA1833	SL2.50ch06:21341019..21341297	+	intergenic
lncRNA1834	SL2.50ch06:21341040..21341336	-	intergenic
lncRNA1835	SL2.50ch06:23280263..23281536	-	intergenic
lncRNA1836	SL2.50ch06:23469124..23469881	-	intergenic
lncRNA1837	SL2.50ch06:23470722..23475345	-	intergenic
lncRNA1838	SL2.50ch06:23683425..23684376	+	intergenic
lncRNA1839	SL2.50ch06:23646115..23646438	-	intergenic
lncRNA1840	SL2.50ch08:46739095..46739708	-	intergenic
lncRNA1841	SL2.50ch06:23630598..23630944	-	intergenic
lncRNA1842	SL2.50ch06:23632946..23633182	-	intergenic
lncRNA1843	SL2.50ch06:24328781..24329239	-	intergenic
lncRNA1844	SL2.50ch06:25043959..25044229	+	intergenic
lncRNA1845	SL2.50ch06:25112829..25114240	-	intergenic
lncRNA1846	SL2.50ch06:25278535..25279829	+	intergenic
lncRNA1847	SL2.50ch06:25282398..25283752	+	intergenic
lncRNA1848	SL2.50ch06:25090491..25092036	-	intergenic
lncRNA1849	SL2.50ch06:25093514..25094311	-	intergenic
lncRNA1850	SL2.50ch06:25096058..25096751	-	intergenic
lncRNA1851	SL2.50ch06:25096955..25098035	-	intergenic
lncRNA1852	SL2.50ch06:25099225..25099957	-	intergenic
lncRNA1853	SL2.50ch06:25101495..25102354	-	intergenic
lncRNA1854	SL2.50ch06:25103732..25104739	-	intergenic
lncRNA1855	SL2.50ch06:25111476..25112707	-	intergenic
lncRNA1856	SL2.50ch06:25580376..25580693	-	intergenic
lncRNA1857	SL2.50ch06:25710957..25716755	-	intergenic
lncRNA1858	SL2.50ch06:26138260..26138629	-	intergenic
lncRNA1859	SL2.50ch06:26474059..26474669	-	intergenic
lncRNA1860	SL2.50ch06:28121736..28121967	+	intergenic
lncRNA1861	SL2.50ch06:28404559..28404922	+	intragenic
lncRNA1862	SL2.50ch06:27843508..27851091	+	intergenic
lncRNA1863	SL2.50ch06:31755592..31757837	+	intergenic
lncRNA1864	SL2.50ch06:31427860..31428435	+	intergenic
lncRNA1865	SL2.50ch06:31422955..31423202	+	intergenic
lncRNA1866	SL2.50ch06:31969758..31970376	+	intergenic
lncRNA1867	SL2.50ch06:31839203..31842291	+	intergenic
lncRNA1868	SL2.50ch06:32005747..32010795	+	intergenic
lncRNA1869	SL2.50ch06:32004597..32005474	+	intergenic
lncRNA1870	SL2.50ch06:32352404..32353380	-	intergenic
lncRNA1871	SL2.50ch06:32279897..32280590	-	intergenic
lncRNA1872	SL2.50ch06:32830923..32832393	-	intergenic
lncRNA1873	SL2.50ch06:32731058..32731379	-	intergenic
lncRNA1874	SL2.50ch06:32975445..32980915	+	intergenic
lncRNA1875	SL2.50ch06:33657630..33658296	+	overlap
lncRNA1876	SL2.50ch06:33684282..33685086	-	intergenic
lncRNA1877	SL2.50ch06:33785454..33786070	-	intragenic
lncRNA1878	SL2.50ch06:33946791..33947540	+	intergenic
lncRNA1879	SL2.50ch06:34063124..34063428	+	intergenic
lncRNA1880	SL2.50ch06:34464220..34464686	-	intergenic
lncRNA1881	SL2.50ch06:34465089..34465471	-	intergenic
lncRNA1882	SL2.50ch06:34465953..34466632	-	intergenic
lncRNA1883	SL2.50ch06:34509206..34510235	+	intergenic
lncRNA1884	SL2.50ch06:34669571..34670366	+	intergenic
lncRNA1885	SL2.50ch06:34861276..34861633	-	intergenic
lncRNA1886	SL2.50ch06:34869195..34869635	-	intergenic
lncRNA1887	SL2.50ch06:34764898..34770126	+	intragenic
lncRNA1888	SL2.50ch06:34573388..34573935	-	intergenic
lncRNA1889	SL2.50ch06:35250824..35251376	-	intergenic
lncRNA1890	SL2.50ch06:35987514..35988458	+	intergenic
lncRNA1891	SL2.50ch06:35994091..35995776	+	overlap
lncRNA1892	SL2.50ch06:35989949..35991940	+	intergenic
lncRNA1893	SL2.50ch06:35997991..35998755	+	intragenic
lncRNA1894	SL2.50ch06:35967131..35967517	-	intergenic
lncRNA1895	SL2.50ch06:36558402..36558663	+	intergenic
lncRNA1896	SL2.50ch06:36593638..36593887	-	intergenic
lncRNA1897	SL2.50ch06:36846860..36847526	-	intergenic
lncRNA1898	SL2.50ch06:36918170..36919027	-	intergenic
lncRNA1899	SL2.50ch06:37095161..37096690	-	overlap
lncRNA1900	SL2.50ch06:37124113..37127803	-	overlap
lncRNA1901	SL2.50ch06:37129643..37130117	-	intragenic
lncRNA1902	SL2.50ch06:37570806..37571215	-	intergenic
lncRNA1903	SL2.50ch06:37659499..37668899	-	intergenic
lncRNA1904	SL2.50ch06:38554508..38557334	+	overlap
lncRNA1905	SL2.50ch06:38707042..38707307	+	intergenic
lncRNA1906	SL2.50ch06:38703311..38704013	+	overlap
lncRNA1907	SL2.50ch06:38720027..38720512	-	intergenic
lncRNA1908	SL2.50ch06:38718012..38718637	+	intergenic
lncRNA1909	SL2.50ch06:38811972..38812727	-	intergenic
lncRNA1910	SL2.50ch06:38810840..38811317	-	intergenic
lncRNA1911	SL2.50ch06:38692684..38692953	-	intergenic
lncRNA1912	SL2.50ch06:39017746..39018139	-	intergenic
lncRNA1913	SL2.50ch06:39191442..39192243	-	intergenic
lncRNA1914	SL2.50ch06:39365461..39365696	+	intragenic
lncRNA1915	SL2.50ch06:39510290..39512329	-	intergenic
lncRNA1916	SL2.50ch06:39710890..39711337	+	intergenic
lncRNA1917	SL2.50ch06:39712164..39712610	+	intergenic
lncRNA1918	SL2.50ch06:39706849..39708227	+	intergenic
lncRNA1919	SL2.50ch06:39954398..39955556	+	intragenic
lncRNA1920	SL2.50ch06:40166794..40167296	-	intergenic
lncRNA1921	SL2.50ch06:40336791..40338274	-	intergenic
lncRNA1922	SL2.50ch06:40438471..40438797	+	intergenic
lncRNA1923	SL2.50ch06:40379913..40380649	-	intergenic
lncRNA1924	SL2.50ch06:40721863..40722679	+	intergenic
lncRNA1925	SL2.50ch06:40782509..40782812	+	intergenic
lncRNA1926	SL2.50ch06:40976509..40976989	-	intergenic
lncRNA1927	SL2.50ch06:41256614..41258189	-	intergenic
lncRNA1928	SL2.50ch06:41280359..41281175	+	intragenic
lncRNA1929	SL2.50ch06:41362273..41363917	-	overlap
lncRNA1930	SL2.50ch06:41528676..41529755	+	intergenic
lncRNA1931	SL2.50ch06:41520875..41528601	+	overlap
lncRNA1932	SL2.50ch06:41637795..41638597	-	intergenic
lncRNA1933	SL2.50ch06:41670102..41670480	-	intragenic
lncRNA1934	SL2.50ch06:41791083..41791751	+	intergenic
lncRNA1935	SL2.50ch06:41789066..41790758	+	intergenic
lncRNA1936	SL2.50ch06:41883572..41884289	-	intergenic
lncRNA1937	SL2.50ch06:41874781..41875566	-	intergenic
lncRNA1938	SL2.50ch06:42045670..42048206	-	intergenic
lncRNA1939	SL2.50ch06:42459591..42459980	-	intergenic
lncRNA1940	SL2.50ch06:42525871..42526099	+	overlap
lncRNA1941	SL2.50ch06:42541979..42542486	-	intergenic
lncRNA1942	SL2.50ch06:42542860..42543444	-	intergenic
lncRNA1943	SL2.50ch06:42593637..42594057	+	intergenic
lncRNA1944	SL2.50ch06:42602237..42602452	-	intragenic
lncRNA1945	SL2.50ch06:42633348..42633651	-	intergenic
lncRNA1946	SL2.50ch06:42640643..42641367	-	intergenic
lncRNA1947	SL2.50ch06:42649192..42650118	+	intergenic
lncRNA1948	SL2.50ch06:42984879..42986717	+	overlap
lncRNA1949	SL2.50ch06:43172052..43172483	-	intergenic
lncRNA1950	SL2.50ch06:43173586..43173853	-	intergenic
lncRNA1951	SL2.50ch06:43174292..43174603	-	intergenic
lncRNA1952	SL2.50ch06:43096060..43101539	+	intergenic
lncRNA1953	SL2.50ch06:43187316..43187527	+	intergenic
lncRNA1954	SL2.50ch06:43476900..43479620	-	overlap
lncRNA1955	SL2.50ch06:43667507..43668735	-	intragenic
lncRNA1956	SL2.50ch06:43908201..43909556	+	intergenic
lncRNA1957	SL2.50ch06:43919504..43920111	+	intergenic
lncRNA1958	SL2.50ch06:44043231..44043774	-	overlap
lncRNA1959	SL2.50ch06:44388267..44388793	+	intergenic
lncRNA1960	SL2.50ch06:44689206..44689677	+	intergenic
lncRNA1961	SL2.50ch06:45041859..45042154	-	intragenic
lncRNA1962	SL2.50ch06:45158984..45159647	-	intragenic
lncRNA1963	SL2.50ch06:45759721..45760008	+	intragenic
lncRNA1964	SL2.50ch06:46043566..46044375	-	intergenic
lncRNA1965	SL2.50ch06:46112741..46112953	-	intergenic
lncRNA1966	SL2.50ch06:46140115..46140457	+	intergenic
lncRNA1967	SL2.50ch06:46146691..46147418	-	intergenic
lncRNA1968	SL2.50ch06:46149499..46149785	-	intergenic
lncRNA1969	SL2.50ch06:46294664..46295824	+	intergenic
lncRNA1970	SL2.50ch06:46298624..46299077	+	intergenic
lncRNA1971	SL2.50ch06:46392275..46395718	-	intergenic
lncRNA1972	SL2.50ch06:46663799..46664177	+	intergenic
lncRNA1973	SL2.50ch06:46737578..46738554	+	intergenic
lncRNA1974	SL2.50ch06:47367210..47372725	-	intergenic
lncRNA1975	SL2.50ch06:47368438..47369282	-	intergenic
lncRNA1976	SL2.50ch06:47553994..47554857	+	intergenic
lncRNA1977	SL2.50ch06:47781070..47782238	+	intergenic
lncRNA1978	SL2.50ch06:47996247..47998706	-	intergenic
lncRNA1979	SL2.50ch06:47998831..48000036	-	intergenic
lncRNA1980	SL2.50ch06:48001386..48005291	-	intergenic
lncRNA1981	SL2.50ch06:48049880..48050661	-	intergenic
lncRNA1982	SL2.50ch06:47951457..47951796	+	intergenic
lncRNA1983	SL2.50ch06:48120295..48120691	+	intergenic
lncRNA1984	SL2.50ch06:48121150..48121370	+	intergenic
lncRNA1985	SL2.50ch06:48322513..48322807	-	intergenic
lncRNA1986	SL2.50ch06:48379830..48380470	-	intergenic
lncRNA1987	SL2.50ch06:48397213..48397815	+	intergenic
lncRNA1988	SL2.50ch06:48400774..48401650	+	intergenic
lncRNA1989	SL2.50ch06:48405742..48406509	+	intergenic
lncRNA1990	SL2.50ch06:48397995..48399509	+	intergenic
lncRNA1991	SL2.50ch06:48535807..48536807	+	intergenic
lncRNA1992	SL2.50ch06:48661676..48662835	-	intergenic
lncRNA1993	SL2.50ch06:48819914..48821008	+	intergenic
lncRNA1994	SL2.50ch06:48910278..48910638	-	intergenic
lncRNA1995	SL2.50ch06:49134758..49135019	-	intergenic
lncRNA1996	SL2.50ch06:49384971..49387675	-	intergenic
lncRNA1997	SL2.50ch07:212935..213170	-	intergenic
lncRNA1998	SL2.50ch07:233700..233918	-	intergenic
lncRNA1999	SL2.50ch07:219755..220726	+	intergenic
[truncated: 1,680 more rows]
