# Supplementary material for: RNA sequencing and functional analysis implicate the regulatory role of long non-coding RNAs in tomato fruit ripening
Source: J Exp Bot. 2015 May 6;66(15):4483–95. doi: 10.1093/jxb/erv203 (PMC4507755; doi:10.1093/jxb/erv203)
Supplement: Supplementary Data [file supp_erv203_jexbot147322_file003.xlsx]

## Sheet: Sheet1
Name	Sequence from 5'to 3'	Experiment
lncRNA1329 For	TTGTAAAGTTTGATTCTCTCTGCTG	real time qPCR
lncRNA1329 Rev	GCATCCAATGTTTGAGACAG	real time qPCR
lncRNA1459 For	AGTTCCATCAGCACCTCTAT	real time qPCR
lncRNA1459 Rev	TGCTTCTTCCGTGAAAGTCA	real time qPCR
lncRNA1471 For	TGGTAATGAGAAATTGAACTTGTGC	real time qPCR
lncRNA1471 Rev	ATTCCGTTTTGAAGCAGGGA	real time qPCR
lncRNA1785 For	CAGAAAGGTGAAACGACTGT	real time qPCR
lncRNA1785 Rev	CTCACAACTCGACGTCTTCG	real time qPCR
lncRNA1840 For	TGTAAATGTGAAACAAGTGG	real time qPCR
lncRNA1840 Rev	TTTCACACTGGATCACCTTC	real time qPCR
lncRNA496 For	GAAACAAAGGAAATTAAACCCTCAC	real time qPCR
lncRNA496 Rev	AAGAACGACGGATGTCCAGCAT	real time qPCR
lncRNA506 For	AAAAGCCTAACAGTAGCCAAGA	real time qPCR
lncRNA506 Rev	CAACTGCCGATTGAGGTCAT	real time qPCR
lncRNA864 For	TCACAAACCCTTCTATTCCTCG	real time qPCR
lncRNA864 Rev	GACCCAACTTCTTCAAATCTCC	real time qPCR
lncRNA950 For	TTACAAGGAGAAGATGAAGACA	real time qPCR
lncRNA950 Rev	TTAGTGAACCAACCACCAGAAG	real time qPCR
lncRNA2943 For	TCATAGCGTTAAGTTCGTGAGG	real time qPCR
lncRNA2943 Rev	GAAAGGTTCTTCGAGCTGGTAA	real time qPCR
Actin For	CAGCAGATGTGGATCTCAAA	real time qPCR
Actin Rev	CTGTGGACAATGGAAGGAC	real time qPCR
RIN For	CTTTTCTTCTTGACTAGGGAACCAT	real time qPCR
RIN Rev	ACTTTACATCTTCTTATTCTTAGGG	real time qPCR
RIN For	CGGAATTCGAAATGGACTCCTAAAGAAAGC	VIGS
RIN Rev	CGGAATTCACTTTGCTCACCACAATGCC	VIGS
lncRNA1459 For	CGGAATTCCCAGCCGTATGTAAAAGTTGGTAC	VIGS, RNA end analysis
lncRNA1459 Rev	CGGAATTCGTGTGTGTGTATTTCATACTTGTAC	VIGS, RNA end analysis
lncRNA1840 For	CGGAATTCCCAGTGTGAAAGTCTTGGAGGAG	VIGS, RNA end analysis
lncRNA1840 Rev	CGGAATTCCAACTGCACGGGCAATATGATGGAC	VIGS, RNA end analysis
RIN For	ATGGCATTGTGGTGAGCAAAG	RNA end analysis
RIN Rev	GTTGATGGTGCTGCATTTTCG	RNA end analysis
TRV RT primer	GGGCGTAATAACGCTTACGTAGGC	RT
CP For	CTGACTTGATGGACGATTCTT	PCR
CP Rev	TGTTCGCCTTGGTAGTAGTA	PCR
